# Supplementary material for: Ethnicity data resource in population-wide health records: completeness, coverage and granularity of diversity
Source: Sci Data. 2024 Feb 22;11:221. doi: 10.1038/s41597-024-02958-1 (PMC10883937; doi:10.1038/s41597-024-02958-1)
Supplement: Supplementary file 2 — Supplementary Information - Supplementary Tables on excel [file 41597_2024_2958_MOESM2_ESM.xlsx]

## Sheet: Table S1.Mapping SNOMED-CT
Table S1. Mapping of SNOMED-CT concepts containing ethnicity within the NHS ethnicity codes. This table contains the mapping used for composing Fig 4, and Supplementary Fig 4 and 5.
SNOMED concept Id	SNOMED concept Id description	NHS ethnicity code mapped	Meaning NHS ethnicity codes
92571000000102	Cornish - ethnic category 2001 census (finding)	A	A = British (White)
92791000000109	Cypriot (part not stated) - ethnic category 2001 census (finding)	A	A = British (White)
110761000000106	English - ethnic category 2001 census (finding)	A	A = British (White)
494131000000105	White British - ethnic category 2001 census (finding)	A	A = British (White)
494141000000101	White British - ethnic category 2001 census	A	A = British (White)
494151000000103	White British - ethnic category 2001 census	A	A = British (White)
92391000000108	British or mixed British - ethnic category 2001 census (finding)	A	A = British (White)
92541000000108	Scottish - ethnic category 2001 census (finding)	A	A = British (White)
92551000000106	Welsh - ethnic category 2001 census (finding)	A	A = British (White)
976631000000101	White: English or Welsh or Scottish or Northern Irish or British - England and Wales ethnic category 2011 census (finding)	A	A = British (White)
976641000000105	White: English or Welsh or Scottish or Northern Irish or British - England and Wales ethnic category 2011 census	A	A = British (White)
977351000000100	White - Northern Ireland ethnic category 2011 census (finding)	A	A = British (White)
977361000000102	White - Northern Ireland ethnic category 2011 census	A	A = British (White)
977911000000103	White: Scottish - Scotland ethnic category 2011 census (finding)	A	A = British (White)
977921000000109	White: Scottish - Scotland ethnic category 2011 census	A	A = British (White)
977931000000106	White: other British - Scotland ethnic category 2011 census (finding)	A	A = British (White)
977941000000102	White: other British - Scotland ethnic category 2011 census	A	A = British (White)
25804004	English (ethnic group)	A	A = British (White)
315236000	White British (ethnic group)	A	A = British (White)
401213008	White Scottish (ethnic group)	A	A = British (White)
401214002	Other white British ethnic group (ethnic group)	A	A = British (White)
494161000000100	White Irish - ethnic category 2001 census (finding)	B	B = Irish (White)
494171000000107	White Irish - ethnic category 2001 census	B	B = Irish (White)
494181000000109	White Irish - ethnic category 2001 census	B	B = Irish (White)
92401000000106	Irish - ethnic category 2001 census (finding)	B	B = Irish (White)
976651000000108	White: Irish - England and Wales ethnic category 2011 census (finding)	B	B = Irish (White)
976661000000106	White: Irish - England and Wales ethnic category 2011 census	B	B = Irish (White)
977951000000104	White: Irish - Scotland ethnic category 2011 census (finding)	B	B = Irish (White)
977961000000101	White: Irish - Scotland ethnic category 2011 census	B	B = Irish (White)
14999008	Welsh (ethnic group)	B	B = Irish (White)
186014006	Irish (NMO) (ethnic group)	B	B = Irish (White)
315237009	White Irish (ethnic group)	B	B = Irish (White)
92561000000109	Northern Irish - ethnic category 2001 census (finding)	C	C = Any other White background
93921000000101	Ulster Scots - ethnic category 2001 census (finding)	C	C = Any other White background
93931000000104	Greek - ethnic category 2001 census (finding)	C	C = Any other White background
93941000000108	Greek Cypriot - ethnic category 2001 census (finding)	C	C = Any other White background
93961000000109	Italian - ethnic category 2001 census (finding)	C	C = Any other White background
93981000000100	Kosovan - ethnic category 2001 census (finding)	C	C = Any other White background
93991000000103	Bosnian - ethnic category 2001 census (finding)	C	C = Any other White background
94001000000108	Croatian - ethnic category 2001 census (finding)	C	C = Any other White background
94011000000105	Other republics which made up the former Yugoslavia - ethnic category 2001 census (finding)	C	C = Any other White background
94021000000104	Mixed Irish and other White - ethnic category 2001 census (finding)	C	C = Any other White background
94031000000102	Other mixed White - ethnic category 2001 census (finding)	C	C = Any other White background
94041000000106	Other White European or European unspecified or Mixed European - ethnic category 2001 census (finding)	C	C = Any other White background
94051000000109	Other White or White unspecified - ethnic category 2001 census (finding)	C	C = Any other White background
88941000000100	Polish - ethnic category 2001 census (finding)	C	C = Any other White background
88951000000102	Baltic States (Estonian or Latvian or Lithuanian) - ethnic category 2001 census (finding)	C	C = Any other White background
88961000000104	Commonwealth of (Russian) Independent States - ethnic category 2001 census (finding)	C	C = Any other White background
88971000000106	Albanian - ethnic category 2001 census (finding)	C	C = Any other White background
88981000000108	Serbian - ethnic category 2001 census (finding)	C	C = Any other White background
92411000000108	Other White background - ethnic category 2001 census (finding)	C	C = Any other White background
976691000000100	White: any other White background - England and Wales ethnic category 2011 census (finding)	C	C = Any other White background
976701000000100	White: any other white background - England and Wales ethnic category 2011 census	C	C = Any other White background
978011000000101	White: Polish - Scotland ethnic category 2011 census (finding)	C	C = Any other White background
978021000000107	White: Polish - Scotland ethnic category 2011 census	C	C = Any other White background
978031000000109	White: any other White ethnic group - Scotland ethnic category 2011 census (finding)	C	C = Any other White background
978041000000100	White: any other white ethnic group - Scotland ethnic category 2011 census	C	C = Any other White background
10117001	Finns (ethnic group)	C	C = Any other White background
113169009	Armenians (ethnic group)	C	C = Any other White background
14045001	Caucasian (ethnic group)	C	C = Any other White background
14176005	Danes (ethnic group)	C	C = Any other White background
1451003	Greeks (ethnic group)	C	C = Any other White background
17095009	Norwegians (ethnic group)	C	C = Any other White background
18583004	Estonians (ethnic group)	C	C = Any other White background
185984009	White - ethnic group (ethnic group)	C	C = Any other White background
186017004	Other European (NMO) (ethnic group)	C	C = Any other White background
19434008	French (ethnic group)	C	C = Any other White background
270466006	Greek/Greek Cypriot (NMO) (ethnic group)	C	C = Any other White background
275599007	Greek (NMO) (ethnic group)	C	C = Any other White background
275600005	Greek Cypriot (NMO) (ethnic group)	C	C = Any other White background
28409002	Spaniards (ethnic group)	C	C = Any other White background
28562006	Poles (ethnic group)	C	C = Any other White background
286009	Czech (ethnic group)	C	C = Any other White background
29343004	Bulgarian (ethnic group)	C	C = Any other White background
31637002	Italians (ethnic group)	C	C = Any other White background
32045009	Georgians (ethnic group)	C	C = Any other White background
36329002	Slovak (ethnic group)	C	C = Any other White background
414152003	European (ethnic group)	C	C = Any other White background
445343003	Romanian (ethnic group)	C	C = Any other White background
45465003	Basques (ethnic group)	C	C = Any other White background
53460002	Serbs (ethnic group)	C	C = Any other White background
56056003	Belgians (ethnic group)	C	C = Any other White background
64693008	Hungarian (ethnic group)	C	C = Any other White background
68486007	Austrians (ethnic group)	C	C = Any other White background
718959005	Czech Roma (ethnic group)	C	C = Any other White background
718961001	Slovak Roma (ethnic group)	C	C = Any other White background
718962008	Bulgarian Roma (ethnic group)	C	C = Any other White background
718963003	Hungarian Roma (ethnic group)	C	C = Any other White background
72809004	Icelanders (ethnic group)	C	C = Any other White background
733078003	Ukrainian (ethnic group)	C	C = Any other White background
733446001	Canadian (ethnic group)	C	C = Any other White background
735001008	Scandinavian (ethnic group)	C	C = Any other White background
76574004	Swiss (ethnic group)	C	C = Any other White background
7695005	Germans (ethnic group)	C	C = Any other White background
80208004	Portuguese (ethnic group)	C	C = Any other White background
81403004	Swedes (ethnic group)	C	C = Any other White background
85163001	Russians (ethnic group)	C	C = Any other White background
9533000	Dutch (ethnic group)	C	C = Any other White background
413773004	Caucasian (racial group)	C	C = Any other White background
92421000000102	White and Black Caribbean - ethnic category 2001 census (finding)	D	D = White and Black Caribbean (Mixed)
976711000000103	Mixed multiple ethnic groups: White and Black Caribbean - England and Wales ethnic category 2011 census (finding)	D	D = White and Black Caribbean (Mixed)
976721000000109	Mixed multiple ethnic groups: white and black Caribbean - England and Wales ethnic category 2011 census	D	D = White and Black Caribbean (Mixed)
977391000000108	Mixed multiple ethnic groups: White and Black Caribbean - Northern Ireland ethnic category 2011 census (finding)	D	D = White and Black Caribbean (Mixed)
977401000000106	Mixed multiple ethnic groups: white and black Caribbean - Northern Ireland ethnic category 2011 census	D	D = White and Black Caribbean (Mixed)
315634007	Black Caribbean and White (ethnic group)	D	D = White and Black Caribbean (Mixed)
92431000000100	White and Black African - ethnic category 2001 census (finding)	E	E = White and Black African (Mixed)
976731000000106	Mixed multiple ethnic groups: White and Black African - England and Wales ethnic category 2011 census (finding)	E	E = White and Black African (Mixed)
976741000000102	Mixed multiple ethnic groups: white and black African - England and Wales ethnic category 2011 census	E	E = White and Black African (Mixed)
977411000000108	Mixed multiple ethnic groups: White and Black African - Northern Ireland ethnic category 2011 census (finding)	E	E = White and Black African (Mixed)
977421000000102	Mixed multiple ethnic groups: white and black African - Northern Ireland ethnic category 2011 census	E	E = White and Black African (Mixed)
315635008	Black African and White (ethnic group)	E	E = White and Black African (Mixed)
413466005	Afro-Caucasian (ethnic group)	E	E = White and Black African (Mixed)
92441000000109	White and Asian - ethnic category 2001 census (finding)	F	F = White and Asian (Mixed)
976751000000104	Mixed multiple ethnic groups: White and Asian - England and Wales ethnic category 2011 census (finding)	F	F = White and Asian (Mixed)
976761000000101	Mixed multiple ethnic groups: white and Asian - England and Wales ethnic category 2011 census	F	F = White and Asian (Mixed)
977431000000100	Mixed multiple ethnic groups: White and Asian - Northern Ireland ethnic category 2011 census (finding)	F	F = White and Asian (Mixed)
977441000000109	Mixed multiple ethnic groups: white and Asian - Northern Ireland ethnic category 2011 census	F	F = White and Asian (Mixed)
186021006	Other ethnic, Asian/White origin (ethnic group)	F	F = White and Asian (Mixed)
92581000000100	Black and Asian - ethnic category 2001 census (finding)	G	G = Any other Mixed background
92591000000103	Black and Chinese - ethnic category 2001 census (finding)	G	G = Any other Mixed background
92621000000100	Other Mixed or Mixed unspecified - ethnic category 2001 census (finding)	G	G = Any other Mixed background
92631000000103	Mixed Asian - ethnic category 2001 census (finding)	G	G = Any other Mixed background
92721000000106	Mixed Black - ethnic category 2001 census (finding)	G	G = Any other Mixed background
110771000000104	Black and White - ethnic category 2001 census (finding)	G	G = Any other Mixed background
92451000000107	Other Mixed background - ethnic category 2001 census (finding)	G	G = Any other Mixed background
976771000000108	Mixed multiple ethnic groups: any other Mixed or multiple ethnic background - England and Wales ethnic category 2011 census (finding)	G	G = Any other Mixed background
976781000000105	Mixed multiple ethnic groups: any other Mixed or Multiple ethnic background - England and Wales ethnic category 2011 census	G	G = Any other Mixed background
977551000000106	Mixed multiple ethnic groups: any other Mixed or multiple ethnic background - Northern Ireland ethnic category 2011 census (finding)	G	G = Any other Mixed background
977561000000109	Mixed multiple ethnic groups: any other Mixed or Multiple ethnic background - Northern Ireland ethnic category 2011 census	G	G = Any other Mixed background
978051000000102	Mixed or multiple ethnic groups: any Mixed or multiple ethnic group - Scotland ethnic category 2011 census (finding)	G	G = Any other Mixed background
978061000000104	Mixed or multiple ethnic groups: any Mixed or Multiple ethnic group - Scotland ethnic category 2011 census	G	G = Any other Mixed background
185998001	Black - other, mixed (ethnic group)	G	G = Any other Mixed background
185999009	Other Black - Black/White orig (ethnic group)	G	G = Any other Mixed background
186000006	Other Black - Black/Asian orig (ethnic group)	G	G = Any other Mixed background
186019001	Other ethnic, mixed origin (ethnic group)	G	G = Any other Mixed background
186020007	Other ethnic, Black/White origin (ethnic group)	G	G = Any other Mixed background
186022004	Other ethnic, mixed white origin (ethnic group)	G	G = Any other Mixed background
186023009	Other ethnic, other mixed origin (ethnic group)	G	G = Any other Mixed background
315239007	Mixed ethnic census group (ethnic group)	G	G = Any other Mixed background
414752008	Mixed racial group (racial group)	G	G = Any other Mixed background
110751000000108	Indian or British Indian - ethnic category 2001 census (finding)	H	H = Indian (Asian or Asian British)
976791000000107	Asian or Asian British: Indian - England and Wales ethnic category 2011 census (finding)	H	H = Indian (Asian or Asian British)
976801000000106	Asian or Asian British: Indian - England and Wales ethnic category 2011 census	H	H = Indian (Asian or Asian British)
977591000000103	Asian or Asian British: Indian - Northern Ireland ethnic category 2011 census (finding)	H	H = Indian (Asian or Asian British)
977601000000109	Asian or Asian British: Indian - Northern Ireland ethnic category 2011 census	H	H = Indian (Asian or Asian British)
978111000000100	Asian or Asian Scottish or Asian British: Indian, Indian Scottish or Indian British - Scotland ethnic category 2011 census (finding)	H	H = Indian (Asian or Asian British)
978121000000106	Asian or Asian Scottish or Asian British: Indian, Indian Scottish or Indian British - Scotland ethnic category 2011 census	H	H = Indian (Asian or Asian British)
185995003	Black Indian sub-continent (ethnic group)	H	H = Indian (Asian or Asian British)
186001005	Indian (East Indian) (ethnic group)	H	H = Indian (Asian or Asian British)
186012005	Indian sub-continent (NMO) (ethnic group)	H	H = Indian (Asian or Asian British)
414481008	Indian (racial group)	H	H = Indian (Asian or Asian British)
64483007	Indians (Hindi-speaking) (ethnic group)	H	H = Indian (Asian or Asian British)
92461000000105	Pakistani or British Pakistani - ethnic category 2001 census (finding)	J	J = Pakistani (Asian or Asian British)
976811000000108	Asian or Asian British: Pakistani - England and Wales ethnic category 2011 census (finding)	J	J = Pakistani (Asian or Asian British)
976821000000102	Asian or Asian British: Pakistani - England and Wales ethnic category 2011 census	J	J = Pakistani (Asian or Asian British)
977711000000100	Asian or Asian British: Pakistani - Northern Ireland ethnic category 2011 census (finding)	J	J = Pakistani (Asian or Asian British)
977721000000106	Asian or Asian British: Pakistani - Northern Ireland ethnic category 2011 census	J	J = Pakistani (Asian or Asian British)
978071000000106	Asian or Asian Scottish or Asian British: Pakistani, Pakistani Scottish or Pakistani British - Scotland ethnic category 2011 census (finding)	J	J = Pakistani (Asian or Asian British)
978081000000108	Asian or Asian Scottish or Asian British: Pakistani, Pakistani Scottish or Pakistani British - Scotland ethnic category 2011 census	J	J = Pakistani (Asian or Asian British)
186002003	Pakistani (ethnic group)	J	J = Pakistani (Asian or Asian British)
81035008	Pakistani (Urduspeakers) (ethnic group)	J	J = Pakistani (Asian or Asian British)
92471000000103	Bangladeshi or British Bangladeshi - ethnic category 2001 census (finding)	K	K = Bangladeshi (Asian or Asian British)
976831000000100	Asian or Asian British: Bangladeshi - England and Wales ethnic category 2011 census (finding)	K	K = Bangladeshi (Asian or Asian British)
976841000000109	Asian or Asian British: Bangladeshi - England and Wales ethnic category 2011 census	K	K = Bangladeshi (Asian or Asian British)
977731000000108	Asian or Asian British: Bangladeshi - Northern Ireland ethnic category 2011 census (finding)	K	K = Bangladeshi (Asian or Asian British)
977741000000104	Asian or Asian British: Bangladeshi - Northern Ireland ethnic category 2011 census	K	K = Bangladeshi (Asian or Asian British)
978171000000105	Asian or Asian Scottish or Asian British: Bangladeshi, Bangladeshi Scottish or Bangladeshi British - Scotland ethnic category 2011 census (finding)	K	K = Bangladeshi (Asian or Asian British)
978181000000107	Asian or Asian Scottish or Asian British: Bangladeshi, Bangladeshi Scottish or Banagaldeshi British - Scotland ethnic category 2011 census	K	K = Bangladeshi (Asian or Asian British)
186003008	Bangladeshi (ethnic group)	K	K = Bangladeshi (Asian or Asian British)
92641000000107	Punjabi - ethnic category 2001 census (finding)	L	L = Any other Asian background
92651000000105	Kashmiri - ethnic category 2001 census (finding)	L	L = Any other Asian background
92661000000108	East African Asian - ethnic category 2001 census (finding)	L	L = Any other Asian background
92671000000101	Tamil - ethnic category 2001 census (finding)	L	L = Any other Asian background
92681000000104	British Asian - ethnic category 2001 census (finding)	L	L = Any other Asian background
92691000000102	Caribbean Asian - ethnic category 2001 census (finding)	L	L = Any other Asian background
92701000000102	Other Asian or Asian unspecified - ethnic category 2001 census (finding)	L	L = Any other Asian background
92751000000101	Vietnamese - ethnic category 2001 census (finding)	L	L = Any other Asian background
92761000000103	Japanese - ethnic category 2001 census (finding)	L	L = Any other Asian background
92771000000105	Filipino - ethnic category 2001 census (finding)	L	L = Any other Asian background
92781000000107	Malaysian - ethnic category 2001 census (finding)	L	L = Any other Asian background
94121000000100	Multi-ethnic islands: Mauritian or Seychellois or Maldivian or St Helena - ethnic category 2001 census (finding)	L	L = Any other Asian background
94141000000107	Sikh - ethnic category 2001 census (finding)	L	L = Any other Asian background
110781000000102	Sinhalese - ethnic category 2001 census (finding)	L	L = Any other Asian background
110831000000107	Hindu - ethnic category 2001 census (finding)	L	L = Any other Asian background
86461000000107	Sri Lankan - ethnic category 2001 census (finding)	L	L = Any other Asian background
92481000000101	Other Asian background - ethnic category 2001 census (finding)	L	L = Any other Asian background
976871000000103	Asian or Asian British: any other Asian background - England and Wales ethnic category 2011 census (finding)	L	L = Any other Asian background
976881000000101	Asian or Asian British: any other Asian background - England and Wales ethnic category 2011 census	L	L = Any other Asian background
977771000000105	Asian or Asian British: any other Asian background - Northern Ireland ethnic category 2011 census (finding)	L	L = Any other Asian background
977781000000107	Asian or Asian British: any other Asian background - Northern Ireland ethnic category 2011 census	L	L = Any other Asian background
978211000000108	Asian or Asian Scottish or Asian British: any other Asian group - Scotland ethnic category 2011 census (finding)	L	L = Any other Asian background
978221000000102	Asian or Asian Scottish or Asian British: any other Asian group - Scotland ethnic category 2011 census	L	L = Any other Asian background
10432001	Onge (ethnic group)	L	L = Any other Asian background
12556008	Tamils (ethnic group)	L	L = Any other Asian background
1340002	Malays (ethnic group)	L	L = Any other Asian background
185996002	Black - other Asian (ethnic group)	L	L = Any other Asian background
186013000	Other Asian (NMO) (ethnic group)	L	L = Any other Asian background
186044009	South East Asian (ethnic group)	L	L = Any other Asian background
20449009	Javanese (ethnic group)	L	L = Any other Asian background
21993009	Indonesians (ethnic group)	L	L = Any other Asian background
24812003	Mongol (ethnic group)	L	L = Any other Asian background
26215007	South Asian Aborigine (ethnic group)	L	L = Any other Asian background
2688009	Tristan da Cunhans (ethnic group)	L	L = Any other Asian background
270462008	Black East African Asian/Indo-Caribbean (ethnic group)	L	L = Any other Asian background
270465005	E Afric Asian/Indo-Carib (NMO) (ethnic group)	L	L = Any other Asian background
275589002	Black East African Asian (ethnic group)	L	L = Any other Asian background
275590006	Black Indo-Caribbean (ethnic group)	L	L = Any other Asian background
275596000	East African Asian (NMO) (ethnic group)	L	L = Any other Asian background
275597009	Indo-Caribbean (NMO) (ethnic group)	L	L = Any other Asian background
27683006	Ainu (ethnic group)	L	L = Any other Asian background
2852001	Bhutanese (ethnic group)	L	L = Any other Asian background
28796001	Siamese (ethnic group)	L	L = Any other Asian background
296841000000102	Yemeni (ethnic group)	L	L = Any other Asian background
312859007	Vietnamese (ethnic group)	L	L = Any other Asian background
315280000	Asian - ethnic group (ethnic group)	L	L = Any other Asian background
315281001	Other Asian ethnic group (ethnic group)	L	L = Any other Asian background
32513008	Dyaks (ethnic group)	L	L = Any other Asian background
38361009	Koreans (ethnic group)	L	L = Any other Asian background
40165009	Buriats (ethnic group)	L	L = Any other Asian background
414551003	Japanese (ethnic group)	L	L = Any other Asian background
414978006	Oriental (ethnic group)	L	L = Any other Asian background
42632009	Andamanese (ethnic group)	L	L = Any other Asian background
4299001	Marathas (ethnic group)	L	L = Any other Asian background
44460002	Turks (ethnic group)	L	L = Any other Asian background
46723002	Badagas (ethnic group)	L	L = Any other Asian background
47250000	Bruneians (ethnic group)	L	L = Any other Asian background
48679001	Bogobos (ethnic group)	L	L = Any other Asian background
53195006	Kirghiz (ethnic group)	L	L = Any other Asian background
57405008	Chenchu (ethnic group)	L	L = Any other Asian background
63736003	Taiwanese (ethnic group)	L	L = Any other Asian background
67165000	Lapps (ethnic group)	L	L = Any other Asian background
704385002	Punjabi (ethnic group)	L	L = Any other Asian background
704386001	Orang asli (ethnic group)	L	L = Any other Asian background
704387005	Kadazan (ethnic group)	L	L = Any other Asian background
704388000	Melanau (ethnic group)	L	L = Any other Asian background
704389008	Murut (ethnic group)	L	L = Any other Asian background
704390004	Bajau (ethnic group)	L	L = Any other Asian background
704391000	Bidayuh (ethnic group)	L	L = Any other Asian background
704392007	Iban (ethnic group)	L	L = Any other Asian background
718131000000106	Nepali (ethnic group)	L	L = Any other Asian background
76768002	Filipinos (ethnic group)	L	L = Any other Asian background
81283004	Todas (ethnic group)	L	L = Any other Asian background
81846005	Naiars (ethnic group)	L	L = Any other Asian background
83365001	Thais (ethnic group)	L	L = Any other Asian background
83939006	Irula (ethnic group)	L	L = Any other Asian background
90348007	Ghashgai (ethnic group)	L	L = Any other Asian background
91066000	Tatars (ethnic group)	L	L = Any other Asian background
91191002	Oraons (ethnic group)	L	L = Any other Asian background
107691000000105	Caribbean - ethnic category 2001 census (finding)	M	M = Caribbean (Black or Black British)
976911000000101	Black or African or Caribbean or Black British: Caribbean - England and Wales ethnic category 2011 census (finding)	M	M = Caribbean (Black or Black British)
976921000000107	Black or African or Caribbean or Black British : Caribbean - England and Wales ethnic category 2011 census (finding)	M	M = Caribbean (Black or Black British)
977811000000105	Black or African or Caribbean or Black British: Caribbean - Northern Ireland ethnic category 2011 census (finding)	M	M = Caribbean (Black or Black British)
977821000000104	Black or African or Caribbean or Black British: Caribbean - Northern Ireland ethnic category 2011 census	M	M = Caribbean (Black or Black British)
978271000000103	Caribbean or Black: Caribbean, Caribbean Scottish or Caribbean British - Scotland ethnic category 2011 census (finding)	M	M = Caribbean (Black or Black British)
978281000000101	Caribbean or Black: Caribbean, Caribbean Scottish or Caribbean British - Scotland ethnic category 2011 census	M	M = Caribbean (Black or Black British)
978341000000102	Caribbean or Black: Black, Black Scottish or Black British - Scotland ethnic category 2011 census (finding)	M	M = Caribbean (Black or Black British)
978351000000104	Caribbean or Black: Black, Black Scottish or Black British - Scotland ethnic category 2011 census	M	M = Caribbean (Black or Black British)
160531006	Race: West indian (ethnic group)	M	M = Caribbean (Black or Black British)
185988007	Black Caribbean (ethnic group)	M	M = Caribbean (Black or Black British)
270460000	Black Caribbean/West India/Guyana (ethnic group)	M	M = Caribbean (Black or Black British)
270463003	Caribbean I./W.I./Guyana (NMO) (ethnic group)	M	M = Caribbean (Black or Black British)
275591005	Caribbean Island (NMO) (ethnic group)	M	M = Caribbean (Black or Black British)
275592003	West Indian (NMO) (ethnic group)	M	M = Caribbean (Black or Black British)
275593008	Guyana (NMO) (ethnic group)	M	M = Caribbean (Black or Black British)
309643000	Black West Indian (ethnic group)	M	M = Caribbean (Black or Black British)
309644006	Black Guyana (ethnic group)	M	M = Caribbean (Black or Black British)
413465009	Afro-Caribbean (ethnic group)	M	M = Caribbean (Black or Black British)
92711000000100	Somali - ethnic category 2001 census (finding)	N	N = African (Black or Black British)
92731000000108	Nigerian - ethnic category 2001 census (finding)	N	N = African (Black or Black British)
94061000000107	North African - ethnic category 2001 census (finding)	N	N = African (Black or Black British)
92491000000104	African - ethnic category 2001 census (finding)	N	N = African (Black or Black British)
976891000000104	Black or African or Caribbean or Black British: African - England and Wales ethnic category 2011 census (finding)	N	N = African (Black or Black British)
976901000000103	Black or African or Caribbean or Black British: African - England and Wales ethnic category 2011 census	N	N = African (Black or Black British)
977791000000109	Black or African or Caribbean or Black British: African - Northern Ireland ethnic category 2011 census (finding)	N	N = African (Black or Black British)
977801000000108	Black or African or Caribbean or Black British: African - Northern Ireland ethnic category 2011 census	N	N = African (Black or Black British)
978231000000100	African: African, African Scottish or African British - Scotland ethnic category 2011 census (finding)	N	N = African (Black or Black British)
978241000000109	African: African, African Scottish or African British - Scotland ethnic category 2011 census	N	N = African (Black or Black British)
10008004	Ewe (ethnic group)	N	N = African (Black or Black British)
11794009	Kenyans (ethnic group)	N	N = African (Black or Black British)
13440006	Tanganyikans (ethnic group)	N	N = African (Black or Black British)
14470009	Tutsi (ethnic group)	N	N = African (Black or Black British)
18167009	Black African (ethnic group)	N	N = African (Black or Black British)
185993005	Black - other African country (ethnic group)	N	N = African (Black or Black British)
186010002	Other African countries (NMO) (ethnic group)	N	N = African (Black or Black British)
1919006	Egyptians (ethnic group)	N	N = African (Black or Black British)
21868006	Madagascans (ethnic group)	N	N = African (Black or Black British)
23922002	Batutsi (ethnic group)	N	N = African (Black or Black British)
2720008	Hututu (ethnic group)	N	N = African (Black or Black British)
37474002	Ghanaians (ethnic group)	N	N = African (Black or Black British)
37843006	Fulani (ethnic group)	N	N = African (Black or Black British)
3818007	Senegalese (ethnic group)	N	N = African (Black or Black British)
39007007	Black Jews (ethnic group)	N	N = African (Black or Black British)
39764005	Bantu (ethnic group)	N	N = African (Black or Black British)
41076003	Mozambiquans (ethnic group)	N	N = African (Black or Black British)
46110004	Somalis (ethnic group)	N	N = African (Black or Black British)
51750002	Hottentot (ethnic group)	N	N = African (Black or Black British)
52075006	Congolese (ethnic group)	N	N = African (Black or Black British)
58047002	Barundi (ethnic group)	N	N = African (Black or Black British)
59366001	Ibo (ethnic group)	N	N = African (Black or Black British)
67439005	Msutu (ethnic group)	N	N = African (Black or Black British)
71176007	Pygmies (ethnic group)	N	N = African (Black or Black British)
72201005	Hobe (ethnic group)	N	N = African (Black or Black British)
72248007	Kikuyu (ethnic group)	N	N = African (Black or Black British)
76253004	Zulu (ethnic group)	N	N = African (Black or Black British)
76775001	Ugandans (ethnic group)	N	N = African (Black or Black British)
80528001	Xosa (ethnic group)	N	N = African (Black or Black British)
8124001	West Africans (ethnic group)	N	N = African (Black or Black British)
82174001	Shona (ethnic group)	N	N = African (Black or Black British)
83584002	Luo (ethnic group)	N	N = African (Black or Black British)
85371009	Bushmen (ethnic group)	N	N = African (Black or Black British)
88790004	Abyssinians (Amharas) (ethnic group)	N	N = African (Black or Black British)
88839008	Sudanese (ethnic group)	N	N = African (Black or Black British)
88934004	Nigerians (ethnic group)	N	N = African (Black or Black British)
90822005	Gambians (ethnic group)	N	N = African (Black or Black British)
9158000	Liberians (ethnic group)	N	N = African (Black or Black British)
870448005	Khoikhoi (ethnic group)	N	N = African (Black or Black British)
92741000000104	Other Black or Black unspecified - ethnic category 2001 census (finding)	P	P = Any other Black background
110791000000100	Black British - ethnic category 2001 census (finding)	P	P = Any other Black background
92501000000105	Other Black background - ethnic category 2001 census (finding)	P	P = Any other Black background
976931000000109	Black or African or Caribbean or Black British: other Black or African or Caribbean background - England and Wales ethnic category 2011 census (finding)	P	P = Any other Black background
976941000000100	Black or African or Caribbean or Black British : other black or African or Caribbean background - England and Wales ethnic category 2011 census	P	P = Any other Black background
977831000000102	Black or African or Caribbean or Black British: other Black or African or Caribbean background - Northern Ireland ethnic category 2011 census (finding)	P	P = Any other Black background
977841000000106	Black or African or Caribbean or Black British: other black or African or Caribbean background - Northern Ireland ethnic category 2011 census	P	P = Any other Black background
978251000000107	African: any other African - Scotland ethnic category 2011 census (finding)	P	P = Any other Black background
978261000000105	African: any other African - Scotland ethnic category 2011 census	P	P = Any other Black background
978361000000101	Caribbean or Black: any other Black or Caribbean group - Scotland ethnic category 2011 census (finding)	P	P = Any other Black background
978371000000108	Caribbean or Black: any other Black or Caribbean group - Scotland ethnic category 2011 census	P	P = Any other Black background
15086000	African American (ethnic group)	P	P = Any other Black background
185989004	Black, other, non-mixed origin (ethnic group)	P	P = Any other Black background
185990008	Black British (ethnic group)	P	P = Any other Black background
270461001	Black N African/Arab/Iranian (ethnic group)	P	P = Any other Black background
275586009	Black North African (ethnic group)	P	P = Any other Black background
275587000	Black Arab (ethnic group)	P	P = Any other Black background
275588005	Black Iranian (ethnic group)	P	P = Any other Black background
315240009	Black - ethnic group (ethnic group)	P	P = Any other Black background
315279003	Other black ethnic group (ethnic group)	P	P = Any other Black background
521000220104	Black Irish (ethnic group)	P	P = Any other Black background
92511000000107	Chinese - ethnic category 2001 census (finding)	R	R = Chinese (other ethnic group)
976851000000107	Asian or Asian British: Chinese - England and Wales ethnic category 2011 census (finding)	R	R = Chinese (other ethnic group)
976861000000105	Asian or Asian British: Chinese - England and Wales ethnic category 2011 census	R	R = Chinese (other ethnic group)
977751000000101	Asian or Asian British: Chinese - Northern Ireland ethnic category 2011 census (finding)	R	R = Chinese (other ethnic group)
977761000000103	Asian or Asian British: Chinese - Northern Ireland ethnic category 2011 census	R	R = Chinese (other ethnic group)
978191000000109	Asian or Asian Scottish or Asian British: Chinese - Scotland ethnic category 2011 census (finding)	R	R = Chinese (other ethnic group)
978201000000106	Asian or Asian Scottish or Asian British: Chinese - Scotland ethnic category 2011 census	R	R = Chinese (other ethnic group)
33897005	Chinese (ethnic group)	R	R = Chinese (other ethnic group)
92601000000109	Chinese and White - ethnic category 2001 census (finding)	S	S = Any other ethnic group
92611000000106	Asian and Chinese - ethnic category 2001 census (finding)	S	S = Any other ethnic group
93951000000106	Turkish Cypriot - ethnic category 2001 census (finding)	S	S = Any other ethnic group
94071000000100	Middle Eastern (excluding Israeli, Iranian and Arab) - ethnic category 2001 census (finding)	S	S = Any other ethnic group
94081000000103	Israeli - ethnic category 2001 census (finding)	S	S = Any other ethnic group
94091000000101	Kurdish - ethnic category 2001 census (finding)	S	S = Any other ethnic group
94101000000109	Moroccan - ethnic category 2001 census (finding)	S	S = Any other ethnic group
94111000000106	Latin American - ethnic category 2001 census (finding)	S	S = Any other ethnic group
94131000000103	Buddhist - ethnic category 2001 census (finding)	S	S = Any other ethnic group
94151000000105	Any other group - ethnic category 2001 census (finding)	S	S = Any other ethnic group
110401000000103	Turkish - ethnic category 2001 census (finding)	S	S = Any other ethnic group
88991000000105	Jewish - ethnic category 2001 census (finding)	S	S = Any other ethnic group
89011000000107	Iranian - ethnic category 2001 census (finding)	S	S = Any other ethnic group
89021000000101	South and Central American - ethnic category 2001 census (finding)	S	S = Any other ethnic group
89031000000104	Muslim - ethnic category 2001 census (finding)	S	S = Any other ethnic group
92521000000101	Other - ethnic category 2001 census (finding)	S	S = Any other ethnic group
976971000000106	Other ethnic group: any other ethnic group - England and Wales ethnic category 2011 census (finding)	S	S = Any other ethnic group
976981000000108	Other ethnic group: any other ethnic group - England and Wales ethnic category 2011 census	S	S = Any other ethnic group
977871000000100	Other ethnic group: any other ethnic group - Northern Ireland ethnic category 2011 census (finding)	S	S = Any other ethnic group
977881000000103	Other ethnic group: any other ethnic group - Northern Ireland ethnic category 2011 census	S	S = Any other ethnic group
978401000000105	Other ethnic group: any other ethnic group - Scotland ethnic category 2011 census (finding)	S	S = Any other ethnic group
978411000000107	Other ethnic group: any other ethnic group - Scotland ethnic category 2011 census	S	S = Any other ethnic group
10292001	Guamians (ethnic group)	S	S = Any other ethnic group
108342005	South Asian AND/OR Australian aborigine (ethnic group)	S	S = Any other ethnic group
113170005	Aymara (ethnic group)	S	S = Any other ethnic group
113171009	Coushatta (ethnic group)	S	S = Any other ethnic group
13233008	Flathead (ethnic group)	S	S = Any other ethnic group
15801006	Kapingas (ethnic group)	S	S = Any other ethnic group
17789004	Papuans (ethnic group)	S	S = Any other ethnic group
18575005	Oceanian (ethnic group)	S	S = Any other ethnic group
186005001	Other ethnic non-mixed (NMO) (ethnic group)	S	S = Any other ethnic group
186006000	British ethnic minority specified (NMO) (ethnic group)	S	S = Any other ethnic group
186007009	British ethnic minority unspecified (NMO) (ethnic group)	S	S = Any other ethnic group
186035008	New Zealand ethnic groups (ethnic group)	S	S = Any other ethnic group
186036009	New Zealand European (ethnic group)	S	S = Any other ethnic group
186037000	Other European in New Zealand (ethnic group)	S	S = Any other ethnic group
186039002	New Zealand Maori (ethnic group)	S	S = Any other ethnic group
186040000	Cook Island Maori (ethnic group)	S	S = Any other ethnic group
186041001	Niuean (ethnic group)	S	S = Any other ethnic group
186042008	Tokelauan (ethnic group)	S	S = Any other ethnic group
18664001	Xavante (ethnic group)	S	S = Any other ethnic group
19085009	Saipanese (ethnic group)	S	S = Any other ethnic group
20140003	Hawaiians (ethnic group)	S	S = Any other ethnic group
20291009	Lacandon (ethnic group)	S	S = Any other ethnic group
21047009	Aleuts (ethnic group)	S	S = Any other ethnic group
22007004	Shoshone (ethnic group)	S	S = Any other ethnic group
23517005	Polynesians (ethnic group)	S	S = Any other ethnic group
23534002	Melanesians (ethnic group)	S	S = Any other ethnic group
25750005	Admiralty Islanders (ethnic group)	S	S = Any other ethnic group
270464009	N African Arab/Iranian (NMO) (ethnic group)	S	S = Any other ethnic group
270467002	Turkish/Turkish Cypriot (NMO) (ethnic group)	S	S = Any other ethnic group
27301002	Paez (ethnic group)	S	S = Any other ethnic group
275594002	North African Arab (NMO) (ethnic group)	S	S = Any other ethnic group
275595001	Iranian (NMO) (ethnic group)	S	S = Any other ethnic group
275601009	Turkish (NMO) (ethnic group)	S	S = Any other ethnic group
275602002	Turkish Cypriot (NMO) (ethnic group)	S	S = Any other ethnic group
27700004	Iraqi (ethnic group)	S	S = Any other ethnic group
28821007	Easter Islanders (ethnic group)	S	S = Any other ethnic group
32873005	Bloods (ethnic group)	S	S = Any other ethnic group
33182009	Trukese (ethnic group)	S	S = Any other ethnic group
3353005	Pueblo (ethnic group)	S	S = Any other ethnic group
34334001	New Caledonians (ethnic group)	S	S = Any other ethnic group
35007000	Utes (ethnic group)	S	S = Any other ethnic group
3698008	Micronesians (ethnic group)	S	S = Any other ethnic group
38144004	Athabascans (ethnic group)	S	S = Any other ethnic group
38750003	Bororo (ethnic group)	S	S = Any other ethnic group
40182006	Gypsies (ethnic group)	S	S = Any other ethnic group
4073004	Palauans (ethnic group)	S	S = Any other ethnic group
414661004	Melanesian (ethnic group)	S	S = Any other ethnic group
41798002	Caroline Islanders (ethnic group)	S	S = Any other ethnic group
43056000	Cuna (ethnic group)	S	S = Any other ethnic group
43608005	Australian Aborigines (ethnic group)	S	S = Any other ethnic group
43890005	Dieguenos (ethnic group)	S	S = Any other ethnic group
47327008	Mexican Indians (ethnic group)	S	S = Any other ethnic group
48118002	Yapese (ethnic group)	S	S = Any other ethnic group
48294008	Solomon Islanders (ethnic group)	S	S = Any other ethnic group
48375000	Seminole (ethnic group)	S	S = Any other ethnic group
49202008	Gilbertese (ethnic group)	S	S = Any other ethnic group
50405005	Senoi (ethnic group)	S	S = Any other ethnic group
51827000	Oriental Jews (ethnic group)	S	S = Any other ethnic group
55990000	Inca (ethnic group)	S	S = Any other ethnic group
57539009	Navaho (ethnic group)	S	S = Any other ethnic group
59487007	Syrians (ethnic group)	S	S = Any other ethnic group
59597001	Marshallese (ethnic group)	S	S = Any other ethnic group
60157000	Ellice Islanders (ethnic group)	S	S = Any other ethnic group
62598008	Venezuelan Indians (ethnic group)	S	S = Any other ethnic group
63457007	Maya (ethnic group)	S	S = Any other ethnic group
6373008	Choco (ethnic group)	S	S = Any other ethnic group
63732001	New Hebrideans (ethnic group)	S	S = Any other ethnic group
65776006	Blackfeet (ethnic group)	S	S = Any other ethnic group
66406004	Huasteco (ethnic group)	S	S = Any other ethnic group
66920001	Amerind (ethnic group)	S	S = Any other ethnic group
67931002	Aztec (ethnic group)	S	S = Any other ethnic group
69865008	Fijian (ethnic group)	S	S = Any other ethnic group
69983001	Irani (ethnic group)	S	S = Any other ethnic group
71949006	Chippewa (ethnic group)	S	S = Any other ethnic group
72337002	Brazilian Indians (ethnic group)	S	S = Any other ethnic group
73524008	Caingang (ethnic group)	S	S = Any other ethnic group
73736004	Maori (ethnic group)	S	S = Any other ethnic group
74159009	Melanuans (ethnic group)	S	S = Any other ethnic group
74302004	Apache (ethnic group)	S	S = Any other ethnic group
75301003	Mapuche (ethnic group)	S	S = Any other ethnic group
75326007	Labradors (ethnic group)	S	S = Any other ethnic group
75704009	Toba (ethnic group)	S	S = Any other ethnic group
76460008	Yanomama (ethnic group)	S	S = Any other ethnic group
76883002	Huichol (ethnic group)	S	S = Any other ethnic group
77502007	Atacamenos (ethnic group)	S	S = Any other ethnic group
77686000	Kwakiutl (ethnic group)	S	S = Any other ethnic group
79434006	Quechua (ethnic group)	S	S = Any other ethnic group
81560001	Tongan (ethnic group)	S	S = Any other ethnic group
81653003	Pehuenches (ethnic group)	S	S = Any other ethnic group
85515006	Eskimo (ethnic group)	S	S = Any other ethnic group
86275006	Samoan (ethnic group)	S	S = Any other ethnic group
87323008	Nez PercÃ© (ethnic group)	S	S = Any other ethnic group
89026003	Alacaluf (ethnic group)	S	S = Any other ethnic group
91488008	New Britons (ethnic group)	S	S = Any other ethnic group
88911000000101	Irish Traveller - ethnic category 2001 census (finding)	T	T = Gypsy or Irish Traveller
88921000000107	Traveller - ethnic category 2001 census (finding)	T	T = Gypsy or Irish Traveller
88931000000109	Gypsy/Romany - ethnic category 2001 census (finding)	T	T = Gypsy or Irish Traveller
976671000000104	White: Gypsy or Irish Traveller - England and Wales ethnic category 2011 census (finding)	T	T = Gypsy or Irish Traveller
976681000000102	White: Gypsy or Irish Traveller - England and Wales ethnic category 2011 census	T	T = Gypsy or Irish Traveller
977371000000109	Irish Traveller - Northern Ireland ethnic category 2011 census (finding)	T	T = Gypsy or Irish Traveller
977381000000106	Irish Traveller - Northern Ireland ethnic category 2011 census	T	T = Gypsy or Irish Traveller
977971000000108	White: Gypsy or Irish Traveller - Scotland ethnic category 2011 census (finding)	T	T = Gypsy or Irish Traveller
977981000000105	White: Gypsy or Irish Traveller - Scotland ethnic category 2011 census	T	T = Gypsy or Irish Traveller
315283003	Irish traveller (ethnic group)	T	T = Gypsy or Irish Traveller
718958002	Roma (ethnic group)	T	T = Gypsy or Irish Traveller
718960000	Romanian Roma (ethnic group)	T	T = Gypsy or Irish Traveller
718964009	Polish Roma (ethnic group)	T	T = Gypsy or Irish Traveller
89001000000105	Arab - ethnic category 2001 census (finding)	W	W = Arab
976951000000102	Other ethnic group: Arab - England and Wales ethnic category 2011 census (finding)	W	W = Arab
976961000000104	Other ethnic group: Arab - England and Wales ethnic category 2011 census	W	W = Arab
977851000000109	Other ethnic group: Arab - Northern Ireland ethnic category 2011 census (finding)	W	W = Arab
977861000000107	Other ethnic group: Arab - Northern Ireland ethnic category 2011 census	W	W = Arab
978381000000105	Other ethnic group: Arab, Arab Scottish or Arab British - Scotland ethnic category 2011 census (finding)	W	W = Arab
978391000000107	Other ethnic group: Arab, Arab Scottish or Arab British - Scotland ethnic category 2011 census	W	W = Arab
90027003	Arabs (ethnic group)	W	W = Arab
1024701000000100	Ethnicity not stated (finding)	Z	Z = Not stated
92531000000104	Ethnic category not stated - 2001 census (finding)	Z	Z = Not stated
312860002	Ethnic group not given - patient refused (finding)	Z	Z = Not stated
312861003	Ethnic group not recorded (finding)	Z	Z = Not stated
763726001	Refusal by patient to provide information about ethnic group (situation)	Z	Z = Not stated
415226007	Race not stated (racial group)	Z	Z = Not stated
415794004	Unknown racial group (racial group)	Z	Z = Not stated

## Sheet: Table S4. N in GDPPR per SNOMED
Supplementary Table 4. Number of individuals in GDPPR per SNOMED-CT concept containing ethnicity. This table contains the values used to plot Supplementary Fig 4 and 5.
SNOMED concept Id description	Number of individuals in GDPPR	NHS ethnicity code mapped
British or mixed British - ethnic category 2001 census (finding)	14827377	A
White British - ethnic category 2001 census (finding)	9317637	A
White British (ethnic group)	6930816	A
Other White background - ethnic category 2001 census (finding)	2445994	C
White: English or Welsh or Scottish or Northern Irish or British - England and Wales ethnic category 2011 census (finding)	2095688	A
Indian or British Indian - ethnic category 2001 census (finding)	1544084	H
White - ethnic group (ethnic group)	1323189	C
Pakistani or British Pakistani - ethnic category 2001 census (finding)	1254989	J
Ethnic category not stated - 2001 census (finding)	1130059	Z
English - ethnic category 2001 census (finding)	894049	A
African - ethnic category 2001 census (finding)	818844	N
Other Asian background - ethnic category 2001 census (finding)	580324	L
Chinese - ethnic category 2001 census (finding)	535114	R
Other - ethnic category 2001 census (finding)	523496	S
Bangladeshi or British Bangladeshi - ethnic category 2001 census (finding)	470912	K
Caribbean - ethnic category 2001 census (finding)	320546	M
Other White European or European unspecified or Mixed European - ethnic category 2001 census (finding)	292551	C
Indian (racial group)	259336	H
Other Mixed background - ethnic category 2001 census (finding)	255529	G
Polish - ethnic category 2001 census (finding)	242470	C
Black African (ethnic group)	237979	N
White and Black Caribbean - ethnic category 2001 census (finding)	227511	D
Race not stated (racial group)	216004	Z
White and Asian - ethnic category 2001 census (finding)	211432	F
Irish - ethnic category 2001 census (finding)	184954	B
White: any other White background - England and Wales ethnic category 2011 census (finding)	180649	C
White and Black African - ethnic category 2001 census (finding)	172319	E
Refusal by patient to provide information about ethnic group (situation)	154139	Z
Pakistani (ethnic group)	152938	J
Ethnic group not recorded (finding)	150667	Z
Other White or White unspecified - ethnic category 2001 census (finding)	150596	C
Any other group - ethnic category 2001 census (finding)	125203	S
Other Black background - ethnic category 2001 census (finding)	119306	P
Black British - ethnic category 2001 census (finding)	106590	P
Arab - ethnic category 2001 census (finding)	98700	W
Other Asian ethnic group (ethnic group)	89438	L
Black Caribbean (ethnic group)	88839	M
Asian or Asian British: Indian - England and Wales ethnic category 2011 census (finding)	77703	H
White Irish - ethnic category 2001 census (finding)	76279	B
Asian or Asian British: Pakistani - England and Wales ethnic category 2011 census (finding)	72419	J
Baltic States (Estonian or Latvian or Lithuanian) - ethnic category 2001 census (finding)	72087	C
Turkish - ethnic category 2001 census (finding)	70805	S
British Asian - ethnic category 2001 census (finding)	67949	L
Sri Lankan - ethnic category 2001 census (finding)	65033	L
Chinese (ethnic group)	64168	R
Italian - ethnic category 2001 census (finding)	61436	C
Romanian (ethnic group)	57032	C
Somali - ethnic category 2001 census (finding)	56748	N
Other Asian or Asian unspecified - ethnic category 2001 census (finding)	55838	L
White Irish (ethnic group)	55345	B
Asian - ethnic group (ethnic group)	49932	L
Bangladeshi (ethnic group)	49884	K
Black or African or Caribbean or Black British: African - England and Wales ethnic category 2011 census (finding)	46634	N
Asian or Asian British: any other Asian background - England and Wales ethnic category 2011 census (finding)	46561	L
Other ethnic group: any other ethnic group - England and Wales ethnic category 2011 census (finding)	42437	S
Gypsy/Romany - ethnic category 2001 census (finding)	40740	T
Black British (ethnic group)	35468	P
Other mixed White - ethnic category 2001 census (finding)	35181	C
Filipino - ethnic category 2001 census (finding)	33876	L
Iranian - ethnic category 2001 census (finding)	33832	S
Nigerian - ethnic category 2001 census (finding)	31750	N
Caucasian (racial group)	27980	C
Middle Eastern (excluding Israeli Iranian and Arab) - ethnic category 2001 census (finding)	27898	S
Other European (NMO) (ethnic group)	27215	C
South and Central American - ethnic category 2001 census (finding)	26419	S
Other white British ethnic group (ethnic group)	25300	A
Greek - ethnic category 2001 census (finding)	24883	C
Asian and Chinese - ethnic category 2001 census (finding)	24717	S
Albanian - ethnic category 2001 census (finding)	24537	C
Other ethnic mixed origin (ethnic group)	23488	G
Mixed multiple ethnic groups: any other Mixed or multiple ethnic background - England and Wales ethnic category 2011 census (finding)	22562	G
Other Mixed or Mixed unspecified - ethnic category 2001 census (finding)	22290	G
Jewish - ethnic category 2001 census (finding)	22053	S
Other ethnic non-mixed (NMO) (ethnic group)	20998	S
Kurdish - ethnic category 2001 census (finding)	20871	S
Traveller - ethnic category 2001 census (finding)	20015	T
Other Black or Black unspecified - ethnic category 2001 census (finding)	19770	P
Scottish - ethnic category 2001 census (finding)	19707	A
Other ethnic Asian/White origin (ethnic group)	19428	F
White: Irish - England and Wales ethnic category 2011 census (finding)	19134	B
Black Caribbean and White (ethnic group)	19087	D
Latin American - ethnic category 2001 census (finding)	18139	S
Asian or Asian British: Chinese - England and Wales ethnic category 2011 census (finding)	16481	R
Other Asian (NMO) (ethnic group)	16443	L
Asian or Asian British: Bangladeshi - England and Wales ethnic category 2011 census (finding)	16190	K
Black or African or Caribbean or Black British: Caribbean - England and Wales ethnic category 2011 census (finding)	15878	M
Cornish - ethnic category 2001 census (finding)	15454	A
Vietnamese - ethnic category 2001 census (finding)	14913	L
Other black ethnic group (ethnic group)	14865	P
Nepali (ethnic group)	13930	L
Mixed multiple ethnic groups: White and Black Caribbean - England and Wales ethnic category 2011 census (finding)	13236	D
Mixed multiple ethnic groups: White and Asian - England and Wales ethnic category 2011 census (finding)	13208	F
Other ethnic other mixed origin (ethnic group)	13054	G
Other ethnic group: Arab - England and Wales ethnic category 2011 census (finding)	12852	W
Greek Cypriot - ethnic category 2001 census (finding)	12588	C
Black or African or Caribbean or Black British: other Black or African or Caribbean background - England and Wales ethnic category 2011 census (finding)	12192	P
Black African and White (ethnic group)	12053	E
North African - ethnic category 2001 census (finding)	12028	N
Mixed Asian - ethnic category 2001 census (finding)	11686	G
Black and White - ethnic category 2001 census (finding)	11567	G
Commonwealth of (Russian) Independent States - ethnic category 2001 census (finding)	11140	C
Japanese - ethnic category 2001 census (finding)	11117	L
Muslim - ethnic category 2001 census (finding)	10738	S
Welsh - ethnic category 2001 census (finding)	10280	A
Punjabi - ethnic category 2001 census (finding)	9993	L
Bulgarian (ethnic group)	9817	C
Portuguese (ethnic group)	9687	C
Turkish Cypriot - ethnic category 2001 census (finding)	9572	S
Black - ethnic group (ethnic group)	9459	P
Asian or Asian British: Indian - Northern Ireland ethnic category 2011 census (finding)	9275	H
Mixed Black - ethnic category 2001 census (finding)	8999	G
Black - other mixed (ethnic group)	8770	G
Mixed multiple ethnic groups: White and Black African - England and Wales ethnic category 2011 census (finding)	8594	E
Black other non-mixed origin (ethnic group)	8516	P
Tamil - ethnic category 2001 census (finding)	8471	L
White Scottish (ethnic group)	8465	A
Chinese and White - ethnic category 2001 census (finding)	8078	S
Moroccan - ethnic category 2001 census (finding)	7515	S
Multi-ethnic islands: Mauritian or Seychellois or Maldivian or St Helena - ethnic category 2001 census (finding)	7510	L
Kosovan - ethnic category 2001 census (finding)	6813	C
East African Asian - ethnic category 2001 census (finding)	6736	L
Slovak (ethnic group)	5876	C
White: other British - Scotland ethnic category 2011 census (finding)	5634	A
Malaysian - ethnic category 2001 census (finding)	5615	L
Black and Asian - ethnic category 2001 census (finding)	5592	G
Hindu - ethnic category 2001 census (finding)	5430	L
Mixed ethnic census group (ethnic group)	4969	G
Sikh - ethnic category 2001 census (finding)	4830	L
Cypriot (part not stated) - ethnic category 2001 census (finding)	4707	A
Turkish/Turkish Cypriot (NMO) (ethnic group)	4555	S
N African Arab/Iranian (NMO) (ethnic group)	4332	S
Other Black - Black/White orig (ethnic group)	4330	G
Mixed Irish and other White - ethnic category 2001 census (finding)	4293	C
Other ethnic mixed white origin (ethnic group)	4084	G
Afro-Caribbean (ethnic group)	3881	M
Black or African or Caribbean or Black British: African - Northern Ireland ethnic category 2011 census (finding)	3571	N
Czech (ethnic group)	3554	C
Northern Irish - ethnic category 2001 census (finding)	3515	C
Turkish (NMO) (ethnic group)	3433	S
Mixed racial group (racial group)	3386	G
Black Caribbean/West India/Guyana (ethnic group)	3372	M
Vietnamese (ethnic group)	3223	L
Unknown racial group (racial group)	2954	Z
Caribbean Asian - ethnic category 2001 census (finding)	2890	L
Other republics which made up the former Yugoslavia - ethnic category 2001 census (finding)	2717	C
Asian or Asian British: Pakistani - Northern Ireland ethnic category 2011 census (finding)	2666	J
White: Polish - Scotland ethnic category 2011 census (finding)	2654	C
Slovak Roma (ethnic group)	2626	C
Indian sub-continent (NMO) (ethnic group)	2620	H
Irish Traveller - ethnic category 2001 census (finding)	2472	T
Croatian - ethnic category 2001 census (finding)	2381	C
Black - other African country (ethnic group)	2308	N
Hungarian Roma (ethnic group)	2290	C
Mixed multiple ethnic groups: White and Black Caribbean - Northern Ireland ethnic category 2011 census (finding)	2202	D
Other ethnic Black/White origin (ethnic group)	2190	G
Greek/Greek Cypriot (NMO) (ethnic group)	2185	C
Serbian - ethnic category 2001 census (finding)	2104	C
Arabs (ethnic group)	1972	W
Mixed multiple ethnic groups: White and Asian - Northern Ireland ethnic category 2011 census (finding)	1887	F
South East Asian (ethnic group)	1886	L
Iranian (NMO) (ethnic group)	1826	S
White: Gypsy or Irish Traveller - England and Wales ethnic category 2011 census (finding)	1810	T
White: any other White ethnic group - Scotland ethnic category 2011 census (finding)	1781	C
Black - other Asian (ethnic group)	1737	L
Israeli - ethnic category 2001 census (finding)	1688	S
Kashmiri - ethnic category 2001 census (finding)	1683	L
Other African countries (NMO) (ethnic group)	1654	N
Asian or Asian British: any other Asian background - Northern Ireland ethnic category 2011 census (finding)	1631	L
Koreans (ethnic group)	1563	L
British ethnic minority specified (NMO) (ethnic group)	1517	S
Bosnian - ethnic category 2001 census (finding)	1490	C
Asian or Asian Scottish or Asian British: Indian Indian Scottish or Indian British - Scotland ethnic category 2011 census (finding)	1441	H
Yemeni (ethnic group)	1420	L
Other Black - Black/Asian orig (ethnic group)	1398	G
North African Arab (NMO) (ethnic group)	1392	S
Black N African/Arab/Iranian (ethnic group)	1337	P
Mixed multiple ethnic groups: White and Black African - Northern Ireland ethnic category 2011 census (finding)	1291	E
Asian or Asian British: Bangladeshi - Northern Ireland ethnic category 2011 census (finding)	1230	K
Greek (NMO) (ethnic group)	1179	C
Irish (NMO) (ethnic group)	1072	B
Black or African or Caribbean or Black British: other Black or African or Caribbean background - Northern Ireland ethnic category 2011 census (finding)	1062	P
Romanian Roma (ethnic group)	1047	T
Bloods (ethnic group)	1043	S
Asian or Asian Scottish or Asian British: Pakistani Pakistani Scottish or Pakistani British - Scotland ethnic category 2011 census (finding)	1035	J
Sinhalese - ethnic category 2001 census (finding)	902	L
Greek Cypriot (NMO) (ethnic group)	857	C
Ethnicity not stated (finding)	811	Z
Asian or Asian Scottish or Asian British: any other Asian group - Scotland ethnic category 2011 census (finding)	759	L
Turkish Cypriot (NMO) (ethnic group)	735	S
African: African African Scottish or African British - Scotland ethnic category 2011 census (finding)	731	N
Gypsies (ethnic group)	731	S
Black West Indian (ethnic group)	714	M
British ethnic minority unspecified (NMO) (ethnic group)	679	S
Black and Chinese - ethnic category 2001 census (finding)	650	G
Mixed multiple ethnic groups: any other Mixed or multiple ethnic background - Northern Ireland ethnic category 2011 census (finding)	644	G
White: Scottish - Scotland ethnic category 2011 census (finding)	613	A
Black Indian sub-continent (ethnic group)	569	H
New Zealand ethnic groups (ethnic group)	555	S
African: any other African - Scotland ethnic category 2011 census (finding)	545	P
Irish traveller (ethnic group)	545	T
Black or African or Caribbean or Black British: Caribbean - Northern Ireland ethnic category 2011 census (finding)	536	M
New Zealand European (ethnic group)	454	S
E Afric Asian/Indo-Carib (NMO) (ethnic group)	449	L
Fijian (ethnic group)	445	S
Black Arab (ethnic group)	434	P
Buddhist - ethnic category 2001 census (finding)	429	S
Asian or Asian British: Chinese - Northern Ireland ethnic category 2011 census (finding)	423	R
Black North African (ethnic group)	391	P
Caribbean I./W.I./Guyana (NMO) (ethnic group)	390	M
Caribbean or Black: Caribbean Caribbean Scottish or Caribbean British - Scotland ethnic category 2011 census (finding)	389	M
Other ethnic group: any other ethnic group - Northern Ireland ethnic category 2011 census (finding)	380	S
Roma (ethnic group)	362	T
Black East African Asian/Indo-Caribbean (ethnic group)	351	L
Other ethnic group: Arab Arab Scottish or Arab British - Scotland ethnic category 2011 census (finding)	346	W
Caribbean or Black: any other Black or Caribbean group - Scotland ethnic category 2011 census (finding)	342	P
Polish Roma (ethnic group)	329	T
Japanese (ethnic group)	325	L
Asian or Asian Scottish or Asian British: Bangladeshi Bangladeshi Scottish or Bangladeshi British - Scotland ethnic category 2011 census (finding)	321	K
East African Asian (NMO) (ethnic group)	305	L
Other ethnic group: Arab - Northern Ireland ethnic category 2011 census (finding)	304	W
Oriental (ethnic group)	278	L
White - Northern Ireland ethnic category 2011 census (finding)	275	A
West Indian (NMO) (ethnic group)	253	M
Caribbean or Black: Black Black Scottish or Black British - Scotland ethnic category 2011 census (finding)	243	M
Black East African Asian (ethnic group)	233	L
Caribbean Island (NMO) (ethnic group)	220	M
Race: West indian (ethnic group)	214	M
Black Guyana (ethnic group)	203	M
Afro-Caucasian (ethnic group)	181	E
Other ethnic group: any other ethnic group - Scotland ethnic category 2011 census (finding)	177	S
Mixed or multiple ethnic groups: any Mixed or multiple ethnic group - Scotland ethnic category 2011 census (finding)	139	G
White: Irish - Scotland ethnic category 2011 census (finding)	126	B
Black Iranian (ethnic group)	122	P
Asian or Asian Scottish or Asian British: Chinese - Scotland ethnic category 2011 census (finding)	117	R
Czech Roma (ethnic group)	97	C
Black Indo-Caribbean (ethnic group)	90	L
Bulgarian Roma (ethnic group)	87	C
Indo-Caribbean (NMO) (ethnic group)	84	L
Guyana (NMO) (ethnic group)	77	M
New Zealand Maori (ethnic group)	72	S
Ulster Scots - ethnic category 2001 census (finding)	68	C
White: Gypsy or Irish Traveller - Scotland ethnic category 2011 census (finding)	52	T
Samoan (ethnic group)	41	S
Other European in New Zealand (ethnic group)	32	S
Tongan (ethnic group)	27	S
Irish Traveller - Northern Ireland ethnic category 2011 census (finding)	20	T
Cook Island Maori (ethnic group)	20	S
Tokelauan (ethnic group)	16	S
Ethnic group not given - patient refused (finding)	<10	Z
English (ethnic group)	<10	A
Caucasian (ethnic group)	<10	C
Niuean (ethnic group)	<10	S
European (ethnic group)	<10	C
Indians (Hindi-speaking) (ethnic group)	<10	H
Spaniards (ethnic group)	<10	C
Admiralty Islanders (ethnic group)	0	S
Lapps (ethnic group)	0	L
Shona (ethnic group)	0	N
Asian or Asian British: Bangladeshi - Northern Ireland ethnic category 2011 census	0	K
Lacandon (ethnic group)	0	S
Asian or Asian Scottish or Asian British: Chinese - Scotland ethnic category 2011 census	0	R
Swiss (ethnic group)	0	C
Apache (ethnic group)	0	S
Australian Aborigines (ethnic group)	0	S
Caribbean or Black: any other Black or Caribbean group - Scotland ethnic category 2011 census	0	P
Indonesians (ethnic group)	0	L
Choco (ethnic group)	0	S
Taiwanese (ethnic group)	0	L
Athabascans (ethnic group)	0	S
Dutch (ethnic group)	0	C
Mapuche (ethnic group)	0	S
Flathead (ethnic group)	0	S
Bruneians (ethnic group)	0	L
Asian or Asian British: Chinese - Northern Ireland ethnic category 2011 census	0	R
Somalis (ethnic group)	0	N
Dieguenos (ethnic group)	0	S
West Africans (ethnic group)	0	N
Greeks (ethnic group)	0	C
Mixed multiple ethnic groups: white and black African - Northern Ireland ethnic category 2011 census	0	E
Welsh (ethnic group)	0	B
French (ethnic group)	0	C
Kikuyu (ethnic group)	0	N
Georgians (ethnic group)	0	C
Kadazan (ethnic group)	0	L
Swedes (ethnic group)	0	C
Scandinavian (ethnic group)	0	C
Black or African or Caribbean or Black British : Caribbean - England and Wales ethnic category 2011 census (finding)	0	M
Gambians (ethnic group)	0	N
Kenyans (ethnic group)	0	N
Asian or Asian British: Pakistani - England and Wales ethnic category 2011 census	0	J
Asian or Asian British: any other Asian background - Northern Ireland ethnic category 2011 census	0	L
Melanesians (ethnic group)	0	S
Eskimo (ethnic group)	0	S
Bogobos (ethnic group)	0	L
Black Irish (ethnic group)	0	P
Marshallese (ethnic group)	0	S
Atacamenos (ethnic group)	0	S
Thais (ethnic group)	0	L
Malays (ethnic group)	0	L
Canadian (ethnic group)	0	C
Marathas (ethnic group)	0	L
Mixed multiple ethnic groups: white and black African - England and Wales ethnic category 2011 census	0	E
Chippewa (ethnic group)	0	S
Todas (ethnic group)	0	L
Asian or Asian British: Bangladeshi - England and Wales ethnic category 2011 census	0	K
Tanganyikans (ethnic group)	0	N
Paez (ethnic group)	0	S
Hawaiians (ethnic group)	0	S
Venezuelan Indians (ethnic group)	0	S
Siamese (ethnic group)	0	L
Basques (ethnic group)	0	C
Iraqi (ethnic group)	0	S
Buriats (ethnic group)	0	L
Ellice Islanders (ethnic group)	0	S
White: Scottish - Scotland ethnic category 2011 census	0	A
Palauans (ethnic group)	0	S
Irani (ethnic group)	0	S
Trukese (ethnic group)	0	S
Other ethnic group: any other ethnic group - Northern Ireland ethnic category 2011 census	0	S
Alacaluf (ethnic group)	0	S
Asian or Asian Scottish or Asian British: Pakistani Pakistani Scottish or Pakistani British - Scotland ethnic category 2011 census	0	J
South Asian AND/OR Australian aborigine (ethnic group)	0	S
Ukrainian (ethnic group)	0	C
Caroline Islanders (ethnic group)	0	S
Aztec (ethnic group)	0	S
White: Irish - England and Wales ethnic category 2011 census	0	B
White: Polish - Scotland ethnic category 2011 census	0	C
Badagas (ethnic group)	0	L
Kwakiutl (ethnic group)	0	S
Hututu (ethnic group)	0	N
Micronesians (ethnic group)	0	S
Black or African or Caribbean or Black British: African - England and Wales ethnic category 2011 census	0	N
Turks (ethnic group)	0	L
Aleuts (ethnic group)	0	S
White: Gypsy or Irish Traveller - England and Wales ethnic category 2011 census	0	T
White: Gypsy or Irish Traveller - Scotland ethnic category 2011 census	0	T
Egyptians (ethnic group)	0	N
Syrians (ethnic group)	0	S
Pehuenches (ethnic group)	0	S
White: any other white ethnic group - Scotland ethnic category 2011 census	0	C
Tamils (ethnic group)	0	L
Asian or Asian British: Indian - Northern Ireland ethnic category 2011 census	0	H
Finns (ethnic group)	0	C
Chenchu (ethnic group)	0	L
Mixed multiple ethnic groups: white and black Caribbean - England and Wales ethnic category 2011 census	0	D
Hottentot (ethnic group)	0	N
Murut (ethnic group)	0	L
Black or African or Caribbean or Black British: African - Northern Ireland ethnic category 2011 census	0	N
Pakistani (Urduspeakers) (ethnic group)	0	J
New Britons (ethnic group)	0	S
Other ethnic group: Arab - Northern Ireland ethnic category 2011 census	0	W
Solomon Islanders (ethnic group)	0	S
Irish Traveller - Northern Ireland ethnic category 2011 census	0	T
Other ethnic group: Arab - England and Wales ethnic category 2011 census	0	W
Zulu (ethnic group)	0	N
Belgians (ethnic group)	0	C
White: English or Welsh or Scottish or Northern Irish or British - England and Wales ethnic category 2011 census	0	A
Hobe (ethnic group)	0	N
Caribbean or Black: Black Black Scottish or Black British - Scotland ethnic category 2011 census	0	M
Bhutanese (ethnic group)	0	L
Indian (East Indian) (ethnic group)	0	H
Sudanese (ethnic group)	0	N
Other ethnic group: any other ethnic group - England and Wales ethnic category 2011 census	0	S
Amerind (ethnic group)	0	S
Ewe (ethnic group)	0	N
Abyssinians (Amharas) (ethnic group)	0	N
Liberians (ethnic group)	0	N
Saipanese (ethnic group)	0	S
Fulani (ethnic group)	0	N
Khoikhoi (ethnic group)	0	N
Black or African or Caribbean or Black British : other black or African or Caribbean background - England and Wales ethnic category 2011 census	0	P
Norwegians (ethnic group)	0	C
New Caledonians (ethnic group)	0	S
White Irish - ethnic category 2001 census	0	B
Oraons (ethnic group)	0	L
Madagascans (ethnic group)	0	N
Tristan da Cunhans (ethnic group)	0	L
Poles (ethnic group)	0	C
African: any other African - Scotland ethnic category 2011 census	0	P
Blackfeet (ethnic group)	0	S
Yapese (ethnic group)	0	S
Seminole (ethnic group)	0	S
Oceanian (ethnic group)	0	S
Naiars (ethnic group)	0	L
Ghashgai (ethnic group)	0	L
Tutsi (ethnic group)	0	N
Mixed multiple ethnic groups: white and Asian - England and Wales ethnic category 2011 census	0	F
White British - ethnic category 2001 census	0	A
Andamanese (ethnic group)	0	L
Italians (ethnic group)	0	C
Cuna (ethnic group)	0	S
Ghanaians (ethnic group)	0	N
Kapingas (ethnic group)	0	S
Senegalese (ethnic group)	0	N
Congolese (ethnic group)	0	N
Nez Percé (ethnic group)	0	S
African: African African Scottish or African British - Scotland ethnic category 2011 census	0	N
Luo (ethnic group)	0	N
Asian or Asian Scottish or Asian British: any other Asian group - Scotland ethnic category 2011 census	0	L
Mexican Indians (ethnic group)	0	S
Bidayuh (ethnic group)	0	L
Mixed multiple ethnic groups: white and Asian - Northern Ireland ethnic category 2011 census	0	F
Barundi (ethnic group)	0	N
Dyaks (ethnic group)	0	L
Kirghiz (ethnic group)	0	L
Asian or Asian British: Indian - England and Wales ethnic category 2011 census	0	H
Filipinos (ethnic group)	0	L
Mixed multiple ethnic groups: any other Mixed or Multiple ethnic background - England and Wales ethnic category 2011 census	0	G
Javanese (ethnic group)	0	L
Ibo (ethnic group)	0	N
Estonians (ethnic group)	0	C
Huichol (ethnic group)	0	S
Tatars (ethnic group)	0	L
Hungarian (ethnic group)	0	C
Quechua (ethnic group)	0	S
African American (ethnic group)	0	P
Icelanders (ethnic group)	0	C
Asian or Asian Scottish or Asian British: Bangladeshi Bangladeshi Scottish or Banagaldeshi British - Scotland ethnic category 2011 census	0	K
Pueblo (ethnic group)	0	S
Senoi (ethnic group)	0	S
Msutu (ethnic group)	0	N
White: any other white background - England and Wales ethnic category 2011 census	0	C
Bantu (ethnic group)	0	N
Polynesians (ethnic group)	0	S
Utes (ethnic group)	0	S
Irula (ethnic group)	0	L
Armenians (ethnic group)	0	C
Pygmies (ethnic group)	0	N
Black or African or Caribbean or Black British: Caribbean - Northern Ireland ethnic category 2011 census	0	M
Labradors (ethnic group)	0	S
Yanomama (ethnic group)	0	S
Germans (ethnic group)	0	C
Caribbean or Black: Caribbean Caribbean Scottish or Caribbean British - Scotland ethnic category 2011 census	0	M
Gilbertese (ethnic group)	0	S
Bororo (ethnic group)	0	S
Batutsi (ethnic group)	0	N
Black or African or Caribbean or Black British: other black or African or Caribbean background - Northern Ireland ethnic category 2011 census	0	P
Serbs (ethnic group)	0	C
Xosa (ethnic group)	0	N
Navaho (ethnic group)	0	S
Other ethnic group: any other ethnic group - Scotland ethnic category 2011 census	0	S
Melanau (ethnic group)	0	L
Iban (ethnic group)	0	L
Maori (ethnic group)	0	S
Huasteco (ethnic group)	0	S
Inca (ethnic group)	0	S
Mongol (ethnic group)	0	L
Aymara (ethnic group)	0	S
White: Irish - Scotland ethnic category 2011 census	0	B
New Hebrideans (ethnic group)	0	S
Russians (ethnic group)	0	C
Asian or Asian British: Chinese - England and Wales ethnic category 2011 census	0	R
South Asian Aborigine (ethnic group)	0	L
Asian or Asian British: Pakistani - Northern Ireland ethnic category 2011 census	0	J
Mixed or multiple ethnic groups: any Mixed or Multiple ethnic group - Scotland ethnic category 2011 census	0	G
Ainu (ethnic group)	0	L
Asian or Asian British: any other Asian background - England and Wales ethnic category 2011 census	0	L
Melanesian (ethnic group)	0	S
White British - ethnic category 2001 census	0	A
White Irish - ethnic category 2001 census	0	B
Brazilian Indians (ethnic group)	0	S
Onge (ethnic group)	0	L
Danes (ethnic group)	0	C
Austrians (ethnic group)	0	C
Maya (ethnic group)	0	S
Mozambiquans (ethnic group)	0	N
Ugandans (ethnic group)	0	N
White: other British - Scotland ethnic category 2011 census	0	A
Xavante (ethnic group)	0	S
Coushatta (ethnic group)	0	S
Shoshone (ethnic group)	0	S
Oriental Jews (ethnic group)	0	S
Punjabi (ethnic group)	0	L
Caingang (ethnic group)	0	S
Mixed multiple ethnic groups: white and black Caribbean - Northern Ireland ethnic category 2011 census	0	D
Guamians (ethnic group)	0	S
Toba (ethnic group)	0	S
White - Northern Ireland ethnic category 2011 census	0	A
Melanuans (ethnic group)	0	S
Other ethnic group: Arab Arab Scottish or Arab British - Scotland ethnic category 2011 census	0	W
Papuans (ethnic group)	0	S
Nigerians (ethnic group)	0	N
Easter Islanders (ethnic group)	0	S
Black Jews (ethnic group)	0	N
Orang asli (ethnic group)	0	L
Bajau (ethnic group)	0	L
Bushmen (ethnic group)	0	N
Mixed multiple ethnic groups: any other Mixed or Multiple ethnic background - Northern Ireland ethnic category 2011 census	0	G
Asian or Asian Scottish or Asian British: Indian Indian Scottish or Indian British - Scotland ethnic category 2011 census	0	H

## Sheet: Table S5. Diversity of SNOMED
Supplementary Table 5. Diversity of SNOMED-CT codes containing ethnicity. SNOMED-CT concepts contains references to race/ethnicity, religion, country/location, language, other such not stated, settled/traveller, census, etc: 1 refers as included in the prior mentioned terms and 0 not included. Last row include the sum of the concepts within the same diverse terms.
SNOMED concept Id description (n=255)	NHS ethnicity code mapped	Race/ ethnicity combined	Religion	Country/ location	Other	Language	Settled/ traveller	Census: 0, 2001 or 2011	NMO	Finding, ethnic group, racial group or situation
British or mixed British - ethnic category 2001 census (finding)	A	0	0	1	0	0	0	2001	0	finding
White British - ethnic category 2001 census (finding)	A	1	0	1	0	0	0	2001	0	finding
White British (ethnic group)	A	1	0	1	0	0	0	0	0	ethnic group
Other White background - ethnic category 2001 census (finding)	C	1	0	0	0	0	0	2001	0	finding
White: English or Welsh or Scottish or Northern Irish or British - England and Wales ethnic category 2011 census (finding)	A	1	0	1	0	1	0	2011	0	finding
Indian or British Indian - ethnic category 2001 census (finding)	H	0	0	1	0	0	0	2001	0	finding
White - ethnic group (ethnic group)	C	1	0	0	0	0	0	0	0	ethnic group
Pakistani or British Pakistani - ethnic category 2001 census (finding)	J	0	0	1	0	0	0	2001	0	finding
Ethnic category not stated - 2001 census (finding)	Z	0	0	0	1	0	0	2001	0	finding
English - ethnic category 2001 census (finding)	A	0	0	1	0	1	0	2001	0	finding
African - ethnic category 2001 census (finding)	N	0	0	1	0	0	0	2001	0	finding
Other Asian background - ethnic category 2001 census (finding)	L	1	0	1	0	0	0	2001	0	finding
Chinese - ethnic category 2001 census (finding)	R	0	0	1	0	1	0	2001	0	finding
Other - ethnic category 2001 census (finding)	S	0	0	0	0	0	0	2001	0	finding
Bangladeshi or British Bangladeshi - ethnic category 2001 census (finding)	K	0	0	1	0	0	0	2001	0	finding
Caribbean - ethnic category 2001 census (finding)	M	0	0	1	0	0	0	2001	0	finding
Other White European or European unspecified or Mixed European - ethnic category 2001 census (finding)	C	1	0	1	0	0	0	2001	0	finding
Indian (racial group)	H	1	0	1	0	0	0	0	0	racial group
Other Mixed background - ethnic category 2001 census (finding)	G	1	0	0	0	0	0	2001	0	finding
Polish - ethnic category 2001 census (finding)	C	0	0	1	0	1	0	2001	0	finding
Black African (ethnic group)	N	1	0	1	0	0	0	0	0	ethnic group
White and Black Caribbean - ethnic category 2001 census (finding)	D	1	0	1	0	0	0	2001	0	finding
Race not stated (racial group)	Z	0	0	0	1	0	0	0	0	racial group
White and Asian - ethnic category 2001 census (finding)	F	1	0	1	0	0	0	2001	0	finding
Irish - ethnic category 2001 census (finding)	B	0	0	1	0	1	0	2001	0	finding
White: any other White background - England and Wales ethnic category 2011 census (finding)	C	1	0	0	0	0	0	2011	0	finding
White and Black African - ethnic category 2001 census (finding)	E	1	0	1	0	0	0	2001	0	finding
Refusal by patient to provide information about ethnic group (situation)	Z	0	0	0	1	0	0	0	0	situation
Pakistani (ethnic group)	J	1	0	1	0	0	0	0	0	ethnic group
Ethnic group not recorded (finding)	Z	0	0	0	1	0	0	0	0	finding
Other White or White unspecified - ethnic category 2001 census (finding)	C	1	0	0	0	0	0	2001	0	finding
Any other group - ethnic category 2001 census (finding)	S	0	0	0	0	0	0	2001	0	finding
Other Black background - ethnic category 2001 census (finding)	P	1	0	0	0	0	0	2001	0	finding
Black British - ethnic category 2001 census (finding)	P	1	0	0	0	0	0	2001	0	finding
Arab - ethnic category 2001 census (finding)	W	1	0	1	0	0	0	2001	0	finding
Other Asian ethnic group (ethnic group)	L	1	0	1	0	0	0	0	0	ethnic group
Black Caribbean (ethnic group)	M	1	0	1	0	0	0	0	0	ethnic group
Asian or Asian British: Indian - England and Wales ethnic category 2011 census (finding)	H	1	0	1	0	0	0	2011	0	finding
White Irish - ethnic category 2001 census (finding)	B	1	0	1	0	1	0	2001	0	finding
Asian or Asian British: Pakistani - England and Wales ethnic category 2011 census (finding)	J	1	0	1	0	0	0	2011	0	finding
Baltic States (Estonian or Latvian or Lithuanian) - ethnic category 2001 census (finding)	C	0	0	1	0	0	0	2001	0	finding
Turkish - ethnic category 2001 census (finding)	S	0	0	1	0	0	0	2001	0	finding
British Asian - ethnic category 2001 census (finding)	L	1	0	1	0	0	0	2001	0	finding
Sri Lankan - ethnic category 2001 census (finding)	L	0	0	1	0	0	0	2001	0	finding
Chinese (ethnic group)	R	1	0	1	0	1	0	0	0	ethnic group
Italian - ethnic category 2001 census (finding)	C	0	0	1	0	1	0	2001	0	finding
Romanian (ethnic group)	C	1	0	1	0	1	0	0	0	ethnic group
Somali - ethnic category 2001 census (finding)	N	0	0	1	0	1	0	2001	0	finding
Other Asian or Asian unspecified - ethnic category 2001 census (finding)	L	1	0	1	0	0	0	0	0	finding
White Irish (ethnic group)	B	1	0	1	0	1	0	0	0	ethnic group
Asian - ethnic group (ethnic group)	L	1	0	1	0	0	0	0	0	ethnic group
Bangladeshi (ethnic group)	K	0	0	1	0	0	0	0	0	ethnic group
Black or African or Caribbean or Black British: African - England and Wales ethnic category 2011 census (finding)	N	1	0	1	0	0	0	2011	0	finding
Asian or Asian British: any other Asian background - England and Wales ethnic category 2011 census (finding)	L	1	0	1	0	0	0	2011	0	finding
Other ethnic group: any other ethnic group - England and Wales ethnic category 2011 census (finding)	S	0	0	0	0	0	0	2011	0	finding
Gypsy/Romany - ethnic category 2001 census (finding)	T	0	0	0	0	0	traveller	2001	0	finding
Black British (ethnic group)	P	1	0	0	0	0	0	0	0	ethnic group
Other mixed White - ethnic category 2001 census (finding)	C	1	0	0	0	0	0	2001	0	finding
Filipino - ethnic category 2001 census (finding)	L	0	0	1	0	0	0	2001	0	finding
Iranian - ethnic category 2001 census (finding)	S	0	0	1	0	0	0	2001	0	finding
Nigerian - ethnic category 2001 census (finding)	N	0	0	1	0	0	0	2001	0	finding
Caucasian (racial group)	C	1	0	0	0	0	0	0	0	racial group
Middle Eastern (excluding Israeli, Iranian and Arab) - ethnic category 2001 census (finding)	S	0	0	1	0	0	0	2001	0	finding
Other European (NMO) (ethnic group)	C	0	0	1	0	0	0	0	NMO	ethnic group
South and Central American - ethnic category 2001 census (finding)	S	0	0	1	0	0	0	2001	0	finding
Other white British ethnic group (ethnic group)	A	1	0	1	0	0	0	0	0	ethnic group
Greek - ethnic category 2001 census (finding)	C	0	0	1	0	1	0	2001	0	finding
Asian and Chinese - ethnic category 2001 census (finding)	S	1	0	1	0	0	0	2001	0	finding
Albanian - ethnic category 2001 census (finding)	C	0	0	1	0	1	0	2001	0	finding
Other ethnic, mixed origin (ethnic group)	G	1	0	0	0	0	0	0	0	ethnic group
Mixed multiple ethnic groups: any other Mixed or multiple ethnic background - England and Wales ethnic category 2011 census (finding)	G	1	0	0	0	0	0	2011	0	finding
Other Mixed or Mixed unspecified - ethnic category 2001 census (finding)	G	1	0	0	0	0	0	2001	0	finding
Jewish - ethnic category 2001 census (finding)	S	0	1	0	0	0	0	2001	0	finding
Other ethnic non-mixed (NMO) (ethnic group)	S	1	0	0	0	0	0	0	NMO	ethnic group
Kurdish - ethnic category 2001 census (finding)	S	0	0	1	0	0	0	2001	0	finding
Traveller - ethnic category 2001 census (finding)	T	0	0	0	0	0	traveller	2001	0	finding
Other Black or Black unspecified - ethnic category 2001 census (finding)	P	1	0	0	0	0	0	2001	0	finding
Scottish - ethnic category 2001 census (finding)	A	0	0	1	0	0	0	2001	0	finding
Other ethnic, Asian/White origin (ethnic group)	F	1	0	0	0	0	0	0	0	ethnic group
White: Irish - England and Wales ethnic category 2011 census (finding)	B	1	0	1	0	1	0	2011	0	finding
Black Caribbean and White (ethnic group)	D	1	0	1	0	0	0	0	0	ethnic group
Latin American - ethnic category 2001 census (finding)	S	0	0	1	0	0	0	0	0	finding
Asian or Asian British: Chinese - England and Wales ethnic category 2011 census (finding)	R	1	0	1	0	1	0	2011	0	finding
Other Asian (NMO) (ethnic group)	L	1	0	1	0	0	0	0	NMO	ethnic group
Asian or Asian British: Bangladeshi - England and Wales ethnic category 2011 census (finding)	K	1	0	1	0	0	0	2011	0	finding
Black or African or Caribbean or Black British: Caribbean - England and Wales ethnic category 2011 census (finding)	M	1	0	1	0	0	0	2011	0	finding
Cornish - ethnic category 2001 census (finding)	A	0	0	1	0	0	0	2001	0	finding
Vietnamese - ethnic category 2001 census (finding)	L	0	0	1	0	1	0	2001	0	finding
Other black ethnic group (ethnic group)	P	1	0	0	0	0	0	0	0	ethnic group
Nepali (ethnic group)	L	1	0	1	0	1	0	0	0	ethnic group
Mixed multiple ethnic groups: White and Black Caribbean - England and Wales ethnic category 2011 census (finding)	D	1	0	1	0	0	0	2011	0	finding
Mixed multiple ethnic groups: White and Asian - England and Wales ethnic category 2011 census (finding)	F	1	0	0	0	0	0	2011	0	finding
Other ethnic, other mixed origin (ethnic group)	G	1	0	0	0	0	0	0	0	ethnic group
Other ethnic group: Arab - England and Wales ethnic category 2011 census (finding)	W	1	0	1	0	0	0	2011	0	finding
Greek Cypriot - ethnic category 2001 census (finding)	C	0	0	1	0	1	0	2001	0	finding
Black or African or Caribbean or Black British: other Black or African or Caribbean background - England and Wales ethnic category 2011 census (finding)	P	1	0	0	0	0	0	2011	0	finding
Black African and White (ethnic group)	E	1	0	1	0	0	0	0	0	ethnic group
North African - ethnic category 2001 census (finding)	N	0	0	1	0	0	0	2001	0	finding
Mixed Asian - ethnic category 2001 census (finding)	G	1	0	1	0	0	0	2001	0	finding
Black and White - ethnic category 2001 census (finding)	G	1	0	0	0	0	0	2001	0	finding
Commonwealth of (Russian) Independent States - ethnic category 2001 census (finding)	C	0	0	1	0	0	0	2001	0	finding
Japanese - ethnic category 2001 census (finding)	L	0	0	1	0	1	0	2001	0	finding
Muslim - ethnic category 2001 census (finding)	S	0	1	0	0	0	0	2001	0	finding
Welsh - ethnic category 2001 census (finding)	A	1	0	1	0	0	0	2001	0	finding
Punjabi - ethnic category 2001 census (finding)	L	1	0	1	0	0	0	2001	0	finding
Bulgarian (ethnic group)	C	0	0	1	0	1	0	0	0	ethnic group
Portuguese (ethnic group)	C	0	0	1	0	1	0	0	0	ethnic group
Turkish Cypriot - ethnic category 2001 census (finding)	S	1	0	1	0	0	0	2001	0	finding
Black - ethnic group (ethnic group)	P	1	0	0	0	0	0	0	0	ethnic group
Asian or Asian British: Indian - Northern Ireland ethnic category 2011 census (finding)	H	1	0	1	0	0	0	2011	0	finding
Mixed Black - ethnic category 2001 census (finding)	G	1	0	0	0	0	0	2001	0	finding
Black - other, mixed (ethnic group)	G	1	0	0	0	0	0	0	0	ethnic group
Mixed multiple ethnic groups: White and Black African - England and Wales ethnic category 2011 census (finding)	E	1	0	1	0	0	0	2011	0	finding
Black, other, non-mixed origin (ethnic group)	P	1	0	0	0	0	0	0	0	ethnic group
Tamil - ethnic category 2001 census (finding)	L	1	0	1	0	1	0	2001	0	finding
White Scottish (ethnic group)	A	1	0	1	0	0	0	0	0	ethnic group
Chinese and White - ethnic category 2001 census (finding)	S	1	0	1	0	1	0	2001	0	finding
Moroccan - ethnic category 2001 census (finding)	S	0	0	1	0	0	0	2001	0	finding
Multi-ethnic islands: Mauritian or Seychellois or Maldivian or St Helena - ethnic category 2001 census (finding)	L	0	0	1	0	0	0	2001	0	finding
Kosovan - ethnic category 2001 census (finding)	C	0	0	1	0	0	0	2001	0	finding
East African Asian - ethnic category 2001 census (finding)	L	1	0	1	0	0	0	2001	0	finding
Slovak (ethnic group)	C	1	0	1	0	1	0	0	0	ethnic group
White: other British - Scotland ethnic category 2011 census (finding)	A	1	0	1	0	0	0	2011	0	finding
Malaysian - ethnic category 2001 census (finding)	L	0	0	1	0	0	0	2001	0	finding
Black and Asian - ethnic category 2001 census (finding)	G	1	0	0	0	0	0	2001	0	finding
Hindu - ethnic category 2001 census (finding)	L	0	1	0	0	1	0	2001	0	finding
Mixed ethnic census group (ethnic group)	G	1	0	0	0	0	0	0	0	ethnic group
Sikh - ethnic category 2001 census (finding)	L	0	1	0	0	0	0	2001	0	finding
Cypriot (part not stated) - ethnic category 2001 census (finding)	A	1	0	1	0	0	0	2001	0	finding
Turkish/Turkish Cypriot (NMO) (ethnic group)	S	1	0	1	0	0	0	0	NMO	ethnic group
N African Arab/Iranian (NMO) (ethnic group)	S	0	0	1	0	0	0	0	NMO	ethnic group
Other Black - Black/White orig (ethnic group)	G	1	0	0	0	0	0	0	0	ethnic group
Mixed Irish and other White - ethnic category 2001 census (finding)	C	1	0	1	0	0	0	2001	0	finding
Other ethnic, mixed white origin (ethnic group)	G	1	0	0	0	0	0	0	0	ethnic group
Afro-Caribbean (ethnic group)	M	1	0	1	0	0	0	0	0	ethnic group
Black or African or Caribbean or Black British: African - Northern Ireland ethnic category 2011 census (finding)	N	1	0	1	0	0	0	2011	0	finding
Czech (ethnic group)	C	1	0	1	0	1	0	0	0	ethnic group
Northern Irish - ethnic category 2001 census (finding)	C	1	0	1	0	1	0	2001	0	finding
Turkish (NMO) (ethnic group)	S	1	0	1	0	0	0	0	NMO	ethnic group
Mixed racial group (racial group)	G	1	0	0	0	0	0	0	0	racial group
Black Caribbean/West India/Guyana (ethnic group)	M	1	0	1	0	0	0	0	0	ethnic group
Vietnamese (ethnic group)	L	1	0	1	0	0	0	0	0	ethnic group
Unknown racial group (racial group)	Z	0	0	0	1	0	0	0	0	racial group
Caribbean Asian - ethnic category 2001 census (finding)	L	1	0	1	0	0	0	2001	0	finding
Other republics which made up the former Yugoslavia - ethnic category 2001 census (finding)	C	0	0	1	0	0	0	2001	0	finding
Asian or Asian British: Pakistani - Northern Ireland ethnic category 2011 census (finding)	J	1	0	1	0	0	0	2011	0	finding
White: Polish - Scotland ethnic category 2011 census (finding)	C	1	0	1	0	1	0	2011	0	finding
Slovak Roma (ethnic group)	C	1	0	1	0	1	roma	0	0	ethnic group
Indian sub-continent (NMO) (ethnic group)	H	1	0	1	0	0	0	0	NMO	ethnic group
Irish Traveller - ethnic category 2001 census (finding)	T	0	0	1	0	0	traveller	2001	0	finding
Croatian - ethnic category 2001 census (finding)	C	0	0	1	0	1	0	2001	0	finding
Black - other African country (ethnic group)	N	1	0	1	0	0	0	0	0	ethnic group
Hungarian Roma (ethnic group)	C	1	0	1	0	1	roma	0	0	ethnic group
Mixed multiple ethnic groups: White and Black Caribbean - Northern Ireland ethnic category 2011 census (finding)	D	1	0	1	0	0	0	2011	0	finding
Other ethnic, Black/White origin (ethnic group)	G	1	0	0	0	0	0	0	0	ethnic group
Greek/Greek Cypriot (NMO) (ethnic group)	C	1	0	1	0	1	0	0	NMO	ethnic group
Serbian - ethnic category 2001 census (finding)	C	0	0	1	0	1	0	2001	0	finding
Arabs (ethnic group)	W	1	0	0	0	0	0	0	0	ethnic group
Mixed multiple ethnic groups: White and Asian - Northern Ireland ethnic category 2011 census (finding)	F	1	0	0	0	0	0	2011	0	finding
South East Asian (ethnic group)	L	1	0	1	0	0	0	0	0	ethnic group
Iranian (NMO) (ethnic group)	S	0	0	1	0	0	0	0	NMO	ethnic group
White: Gypsy or Irish Traveller - England and Wales ethnic category 2011 census (finding)	T	1	0	1	0	0	traveller	2011	0	finding
White: any other White ethnic group - Scotland ethnic category 2011 census (finding)	C	1	0	0	0	0	0	2011	0	finding
Black - other Asian (ethnic group)	L	1	0	0	0	0	0	0	0	ethnic group
Israeli - ethnic category 2001 census (finding)	S	0	0	1	0	0	0	2001	0	finding
Kashmiri - ethnic category 2001 census (finding)	L	0	0	1	0	1	0	2001	0	finding
Other African countries (NMO) (ethnic group)	N	0	0	1	0	0	0	0	NMO	ethnic group
Asian or Asian British: any other Asian background - Northern Ireland ethnic category 2011 census (finding)	L	1	0	1	0	0	0	2011	0	finding
Koreans (ethnic group)	L	1	0	1	0	1	0	0	0	ethnic group
British ethnic minority specified (NMO) (ethnic group)	S	1	0	1	0	0	0	0	NMO	ethnic group
Bosnian - ethnic category 2001 census (finding)	C	0	0	1	0	1	0	2001	0	finding
Asian or Asian Scottish or Asian British: Indian, Indian Scottish or Indian British - Scotland ethnic category 2011 census (finding)	H	1	0	1	0	0	0	2011	0	finding
Yemeni (ethnic group)	L	1	0	1	0	0	0	0	0	ethnic group
Other Black - Black/Asian orig (ethnic group)	G	1	0	0	0	0	0	0	0	ethnic group
North African Arab (NMO) (ethnic group)	S	0	0	1	0	0	0	0	NMO	ethnic group
Black N African/Arab/Iranian (ethnic group)	P	1	0	1	0	0	0	0	0	ethnic group
Mixed multiple ethnic groups: White and Black African - Northern Ireland ethnic category 2011 census (finding)	E	1	0	1	0	0	0	2011	0	finding
Asian or Asian British: Bangladeshi - Northern Ireland ethnic category 2011 census (finding)	K	1	0	1	0	0	0	2011	0	finding
Greek (NMO) (ethnic group)	C	0	0	1	0	1	0	0	NMO	ethnic group
Irish (NMO) (ethnic group)	B	0	0	1	0	1	0	0	NMO	ethnic group
Black or African or Caribbean or Black British: other Black or African or Caribbean background - Northern Ireland ethnic category 2011 census (finding)	P	1	0	0	0	0	0	2011	0	finding
Romanian Roma (ethnic group)	T	1	0	1	0	0	roma	0	0	ethnic group
Bloods (ethnic group)	S	1	0	0	0	0	0	0	0	ethnic group
Asian or Asian Scottish or Asian British: Pakistani, Pakistani Scottish or Pakistani British - Scotland ethnic category 2011 census (finding)	J	1	0	1	0	0	0	2011	0	finding
Sinhalese - ethnic category 2001 census (finding)	L	1	0	1	0	1	0	2001	0	finding
Greek Cypriot (NMO) (ethnic group)	C	1	0	1	0	1	0	0	NMO	ethnic group
Ethnicity not stated (finding)	Z	0	0	0	1	0	0	0	0	finding
Asian or Asian Scottish or Asian British: any other Asian group - Scotland ethnic category 2011 census (finding)	L	1	0	1	0	0	0	2011	0	finding
Turkish Cypriot (NMO) (ethnic group)	S	1	0	1	0	0	0	0	NMO	ethnic group
Gypsies (ethnic group)	S	1	0	0	0	0	0	0	0	ethnic group
African: African, African Scottish or African British - Scotland ethnic category 2011 census (finding)	N	0	0	1	0	0	0	2011	0	finding
Black West Indian (ethnic group)	M	1	0	0	0	0	0	0	0	ethnic group
British ethnic minority unspecified (NMO) (ethnic group)	S	1	0	1	0	0	0	0	NMO	ethnic group
Black and Chinese - ethnic category 2001 census (finding)	G	1	0	1	0	1	0	2001	0	finding
Mixed multiple ethnic groups: any other Mixed or multiple ethnic background - Northern Ireland ethnic category 2011 census (finding)	G	1	0	0	0	0	0	2011	0	finding
White: Scottish - Scotland ethnic category 2011 census (finding)	A	1	0	1	0	0	0	2011	0	finding
Black Indian sub-continent (ethnic group)	H	1	0	1	0	0	0	0	0	ethnic group
New Zealand ethnic groups (ethnic group)	S	0	0	1	0	0	0	0	0	ethnic group
African: any other African - Scotland ethnic category 2011 census (finding)	P	0	0	1	0	0	0	2011	0	finding
Irish traveller (ethnic group)	T	0	0	1	0	1	traveller	0	0	ethnic group
Black or African or Caribbean or Black British: Caribbean - Northern Ireland ethnic category 2011 census (finding)	M	1	0	1	0	0	0	2011	0	finding
New Zealand European (ethnic group)	S	0	0	1	0	0	0	0	0	ethnic group
E Afric Asian/Indo-Carib (NMO) (ethnic group)	L	1	0	1	0	0	0	0	NMO	ethnic group
Fijian (ethnic group)	S	0	0	1	0	1	0	0	0	ethnic group
Black Arab (ethnic group)	P	1	0	0	0	0	0	0	0	ethnic group
Buddhist - ethnic category 2001 census (finding)	S	0	1	1	0	0	0	2001	0	finding
Asian or Asian British: Chinese - Northern Ireland ethnic category 2011 census (finding)	R	1	0	1	0	1	0	2011	0	finding
Black North African (ethnic group)	P	1	0	1	0	0	0	0	0	ethnic group
Caribbean I./W.I./Guyana (NMO) (ethnic group)	M	0	0	1	0	0	0	0	NMO	ethnic group
Caribbean or Black: Caribbean, Caribbean Scottish or Caribbean British - Scotland ethnic category 2011 census (finding)	M	0	0	1	0	0	0	2011	0	finding
Other ethnic group: any other ethnic group - Northern Ireland ethnic category 2011 census (finding)	S	0	0	0	0	0	0	2011	0	finding
Roma (ethnic group)	T	1	0	0	0	0	roma	0	0	ethnic group
Black East African Asian/Indo-Caribbean (ethnic group)	L	1	0	1	0	0	0	0	0	ethnic group
Other ethnic group: Arab, Arab Scottish or Arab British - Scotland ethnic category 2011 census (finding)	W	1	0	1	0	0	0	2011	0	finding
Caribbean or Black: any other Black or Caribbean group - Scotland ethnic category 2011 census (finding)	P	1	0	1	0	0	0	2011	0	finding
Polish Roma (ethnic group)	T	1	0	1	0	1	roma	0	0	ethnic group
Japanese (ethnic group)	L	1	0	1	0	1	0	0	0	ethnic group
Asian or Asian Scottish or Asian British: Bangladeshi, Bangladeshi Scottish or Bangladeshi British - Scotland ethnic category 2011 census (finding)	K	1	0	1	0	0	0	2011	0	finding
East African Asian (NMO) (ethnic group)	L	1	0	1	0	0	0	0	NMO	ethnic group
Other ethnic group: Arab - Northern Ireland ethnic category 2011 census (finding)	W	1	0	1	0	0	0	2011	0	finding
Oriental (ethnic group)	L	1	0	1	0	0	0	0	0	ethnic group
White - Northern Ireland ethnic category 2011 census (finding)	A	1	0	0	0	0	0	2011	0	finding
West Indian (NMO) (ethnic group)	M	1	0	1	0	0	0	0	NMO	ethnic group
Caribbean or Black: Black, Black Scottish or Black British - Scotland ethnic category 2011 census (finding)	M	1	0	0	0	0	0	2011	0	finding
Black East African Asian (ethnic group)	L	1	0	1	0	0	0	0	0	ethnic group
Caribbean Island (NMO) (ethnic group)	M	0	0	1	0	0	0	0	NMO	ethnic group
Race: West indian (ethnic group)	M	1	0	0	0	0	0	0	0	ethnic group
Black Guyana (ethnic group)	M	1	0	1	0	0	0	0	0	ethnic group
Afro-Caucasian (ethnic group)	E	1	0	0	0	0	0	0	0	ethnic group
Other ethnic group: any other ethnic group - Scotland ethnic category 2011 census (finding)	S	0	0	0	0	0	0	2011	0	finding
Mixed or multiple ethnic groups: any Mixed or multiple ethnic group - Scotland ethnic category 2011 census (finding)	G	1	0	0	0	0	0	2011	0	finding
White: Irish - Scotland ethnic category 2011 census (finding)	B	1	0	1	0	1	0	2011	0	finding
Black Iranian (ethnic group)	P	1	0	1	0	1	0	0	0	ethnic group
Asian or Asian Scottish or Asian British: Chinese - Scotland ethnic category 2011 census (finding)	R	1	0	1	0	1	0	2011	0	finding
Czech Roma (ethnic group)	C	0	0	1	0	1	roma	0	0	ethnic group
Black Indo-Caribbean (ethnic group)	L	1	0	1	0	0	0	0	0	ethnic group
Bulgarian Roma (ethnic group)	C	0	0	1	0	1	roma	0	0	ethnic group
Indo-Caribbean (NMO) (ethnic group)	L	0	0	1	0	0	0	0	NMO	ethnic group
Guyana (NMO) (ethnic group)	M	0	0	1	0	0	0	0	NMO	ethnic group
New Zealand Maori (ethnic group)	S	1	0	1	0	1	0	0	0	ethnic group
Ulster Scots - ethnic category 2001 census (finding)	C	1	0	1	0	0	0	2001	0	finding
White: Gypsy or Irish Traveller - Scotland ethnic category 2011 census (finding)	T	1	0	0	0	0	traveller	2011	0	finding
Samoan (ethnic group)	S	0	0	1	0	1	0	0	0	ethnic group
Other European in New Zealand (ethnic group)	S	0	0	1	0	0	0	0	0	ethnic group
Tongan (ethnic group)	S	0	0	1	0	1	0	0	0	ethnic group
Cook Island Maori (ethnic group)	S	1	0	1	0	1	0	0	0	ethnic group
Irish Traveller - Northern Ireland ethnic category 2011 census (finding)	T	0	0	1	0	1	traveller	2011	0	finding
Tokelauan (ethnic group)	S	0	0	1	0	1	0	0	0	ethnic group
Ethnic group not given - patient refused (finding)	Z	0	0	0	1	0	0	0	0	finding
English (ethnic group)	A	0	0	1	0	1	0	0	0	ethnic group
Caucasian (ethnic group)	C	1	0	0	0	0	0	0	0	ethnic group
Niuean (ethnic group)	S	0	0	1	0	1	0	0	0	ethnic group
European (ethnic group)	C	0	0	1	0	0	0	0	0	ethnic group
Spaniards (ethnic group)	C	1	0	1	0	0	0	0	0	ethnic group
Indians (Hindi-speaking) (ethnic group)	H	0	0	1	0	1	0	0	0	ethnic group
SNOMED CODES (%)	-	162	5	187	7	60	14	139	24	Finding: 144 (56.5%)
(Total=255)		-0.635	-0.02	-0.733	-0.027	-0.235	-0.055	-0.545	-0.094	Ethnic group: 105 (41.2%)
										Racial group: 5 (2.0%)
										Situation (i.e., refusal): 1 (0.4%)
